# Supplementary material for: 3-(4-Bromo­phen­yl)-1-butyl-5-[1-(2-chloro-6-methyl­phen­yl)-1H-tetra­zol-5-yl]imidazolidine-2,4-dione
Source: Acta Crystallogr Sect E Struct Rep Online. 2013 Jun 15;69(Pt 7):o1102–3. doi: 10.1107/S1600536813016000 (PMC3770378; doi:10.1107/S1600536813016000)
Supplement: Supplementary file 1 [file e-69-o1102-sup1.cif]

##############################################################################
#                                                                            #
# This CIF contains the data in a paper accepted for publication in          #
# Acta Crystallographica Section E. It conforms to the requirements of       #
# Notes for Authors for Acta Crystallographica Section E, and has been       #
# peer reviewed under the auspices of the IUCr Commission on Journals.       #
#                                                                            #
# Full details of the Crystallographic Information File format               #
# are given in the paper "The Crystallographic Information File (CIF):       #
# a New Standard Archive File for Crystallography" by S. R. Hall, F. H.      #
# Allen and I. D. Brown [Acta Cryst. (1991), A47, 655-685].                  #
#                                                                            #
# The current version of the core CIF dictionary is obtainable from          #
# ftp://ftp.iucr.org/pub/cif_core.dic.                                       #
#                                                                            #
# Software is freely available for graphical display of the structure(s)     #
# in this CIF. For information consult the CIF software page                 #
# http://www.iucr.org/resources/cif/software.                                #
#                                                                            #
# This file may be used for bona fide research purposes within the           #
# scientific community so long as proper attribution is given to the journal # 
# article from which it was obtained.                                        #
#                                                                            #
##############################################################################
data_global
_audit_creation_method
;
  Olex2 1.2
  (compiled Mar 21 2013 11:17:50, GUI svn.r4446)
;
_journal_date_recd_electronic     2013-05-29
_journal_date_accepted     2013-06-07
_journal_name_full     'Acta Crystallographica, Section E'
_journal_year     2013
_journal_volume     69
_journal_issue      7
_journal_page_first     o1102
_journal_page_last     o1103
_journal_paper_category     QO
_journal_paper_doi     10.1107/S1600536813016000
_journal_coeditor_code     LH5623
_publ_contact_author_name     'Sue A. Roberts'
_publ_contact_author_address
;
1306 E University Blvd.
Tucson, AZ 85721
;
_publ_contact_author_email     'suer@email.arizona.edu'
_publ_contact_author_fax     ?
_publ_contact_author_phone     '520-621-4168'
_publ_section_title
;\
3-(4-Bromophenyl)-1-butyl-5-[1-(2-chloro-6-methylphenyl)-1<i>H</i>-tetrazol-5-\
yl]imidazolidine-2,4-dione
;
loop_
    _publ_author_name
    _publ_author_footnote
    _publ_author_address
    'Hall, Gabriel B.' ?
;
Department of Chemistry and Biochemistry
University of Arizona
1306 E University Blvd
Tucson, AZ 85721
USA
;
    'Medda, Federico' ?
;
BIO5 Oro Valley, College of Pharmacy, University of Arizona,
1580 E. Hanley Blvd, Oro Valley, AZ 85737
USA
;
    'Roberts, Sue A.' .
;
Department of Chemistry and Biochemistry
University of Arizona
1306 E University Blvd
Tucson, AZ 85721
USA
;
    'Hulme, Christopher' .
;
Department of Chemistry and Biochemistry
University of Arizona
1306 E University Blvd
Tucson, AZ 85721
USA
BIO5 Oro Valley, College of Pharmacy, University of Arizona,
1580 E. Hanley Blvd, Oro Valley, AZ 85737
USA
;
_exptl_special_details
;
^1^H NMR (400 MHz, CDCl~3~) <i>d:</i> 7.58--7.39 (m, 5H),
7.28--7.24 (m, 2H), 5.24 (s, 1H), 3.92--3.85 (m, 1H), 3.24--3.16 (m, 1H), 2.22
(s, 3H), 1.58--1.54 (m, 2H), 1.35--1.33 (m, 2H), 0.92 (t, 3H, <i>J</i> = 7.4
Hz); ^13^C NMR (100 MHz, CDCl~3~) <i>d:</i> 165.3 (C), 154.4 (C), 150.7 (C),
141.3 (C), 133.0 (CH), 132.6 (CH), 131.0 (CH), 130.9 (C), 130.4 (C), 129.7
(C), 128.1 (CH), 127.6 (CH), 122.7 (C), 54.7 (CH), 53.6 (CH~3~), 42.5 (CH~2~),
42.5 (CH~2~), 29.9 (CH~2~), 13.9 (CH~3~); LC MS [<i>M</i> + 1]^+^ <i>m/z</i>
503.00.
Absorption correction:
SADABS-2008/1 (Bruker, 2009) was used for absorption correction.
wR2(int) was 0.0774 before and 0.0471 after correction.
The ratio of minimum to maximum transmission is 0.8216.
The \l/2 correction factor is 0.0015.
;
_iucr_refine_instructions_details
;
TITL mo_ch221_0m in C2/c
CELL 0.71073 27.9412 8.8675 19.6581 90 112.5 90
ZERR 8 0.0009 0.0003 0.0006 0 0.001 0
LATT 7
SYMM -X,+Y,0.5-Z
SFAC C H N O Cl Br
UNIT 168 160 48 16 8 8
SIMU C13 C14A
SIMU C20 C21
EADP C14A C14B
EADP C20 C21
L.S. 20
PLAN  15
SIZE 0.03 0.2 0.36
TEMP -173.11
BOND $H
WGHT    0.042400   14.049300
FVAR       0.16109   0.67117
PART
CONF
fmap 2
acta
REM <HKL>Z:/DUO/frames/2012/ch221/work/mo_ch221_0m.hkl</HKL>
PART 1
BR1   6    1.011728    0.624040    0.390312    11.00000    0.01517    0.05923 =
         0.03350   -0.00200    0.00299    0.00097
PART 0
CL1   5    0.573514    0.436373    0.015049    11.00000    0.02399    0.02775 =
         0.03110   -0.00401    0.01645   -0.00259
O1    4    0.773617    0.540961    0.109865    11.00000    0.01918    0.02033 =
         0.01576   -0.00234    0.00887    0.00275
N6    3    0.779244    0.651768    0.219467    11.00000    0.01528    0.01686 =
         0.01306   -0.00206    0.00714   -0.00003
N1    3    0.653905    0.625513   -0.003801    11.00000    0.01430    0.01359 =
         0.01402    0.00074    0.00517    0.00042
O2    4    0.754964    0.776905    0.305827    11.00000    0.02206    0.02358 =
         0.01659   -0.00641    0.00962   -0.00133
N5    3    0.695237    0.680448    0.197661    11.00000    0.01657    0.02091 =
         0.01443   -0.00336    0.00805    0.00016
N4    3    0.656616    0.829036    0.058613    11.00000    0.01956    0.01484 =
         0.02040    0.00012    0.00925   -0.00056
C8    1    0.939027    0.631912    0.336600    11.00000    0.01365    0.03029 =
         0.02469   -0.00321    0.00380   -0.00026
C7    1    0.906342    0.599176    0.372406    11.00000    0.02003    0.02871 =
         0.01486   -0.00031    0.00325    0.00066
AFIX  43
H7    2    0.920051    0.571592    0.422950    11.00000   -1.20000
AFIX   0
C6    1    0.853194    0.607107    0.333571    11.00000    0.02054    0.02104 =
         0.01642   -0.00041    0.00887   -0.00138
AFIX  43
H6    2    0.830106    0.584368    0.357221    11.00000   -1.20000
AFIX   0
C5    1    0.834043    0.648549    0.259871    11.00000    0.01422    0.01556 =
         0.01541   -0.00155    0.00542   -0.00025
C4    1    0.754500    0.590499    0.150583    11.00000    0.01623    0.01188 =
         0.01421    0.00157    0.00567    0.00174
C2    1    0.696404    0.601273    0.134106    11.00000    0.01559    0.01563 =
         0.01391   -0.00123    0.00706    0.00002
AFIX  13
H2    2    0.681258    0.498138    0.131141    11.00000   -1.20000
AFIX   0
C1    1    0.668949    0.685266    0.064122    11.00000    0.01281    0.01365 =
         0.01657   -0.00055    0.00763   -0.00069
C15   1    0.654188    0.473401   -0.027301    11.00000    0.01662    0.01311 =
         0.01235    0.00027    0.00474    0.00146
C16   1    0.617201    0.374082   -0.021854    11.00000    0.01584    0.01875 =
         0.01502   -0.00004    0.00757    0.00034
C17   1    0.615665    0.226515   -0.045308    11.00000    0.02653    0.01655 =
         0.02241   -0.00141    0.01329   -0.00488
AFIX  43
H17   2    0.590738    0.157899   -0.041377    11.00000   -1.20000
AFIX   0
C18   1    0.651163    0.180536   -0.074659    11.00000    0.03047    0.01557 =
         0.02016   -0.00037    0.01234    0.00051
AFIX  43
H18   2    0.650347    0.079513   -0.091155    11.00000   -1.20000
AFIX   0
C10   1    0.867216    0.680030    0.224326    11.00000    0.02023    0.02304 =
         0.01777    0.00037    0.00825   -0.00001
AFIX  43
H10   2    0.853676    0.707700    0.173793    11.00000   -1.20000
AFIX   0
C9    1    0.920312    0.670846    0.263058    11.00000    0.01853    0.03128 =
         0.02514   -0.00120    0.01214   -0.00213
AFIX  43
H9    2    0.943501    0.691093    0.239273    11.00000   -1.20000
AFIX   0
C3    1    0.743218    0.711181    0.247739    11.00000    0.01778    0.01672 =
         0.01647    0.00155    0.00978    0.00040
N2    3    0.631048    0.736196   -0.053216    11.00000    0.01842    0.01640 =
         0.01771    0.00422    0.00650    0.00263
N3    3    0.632953    0.856786   -0.015365    11.00000    0.02094    0.01679 =
         0.02253    0.00287    0.00956    0.00101
C19   1    0.687697    0.279216   -0.080310    11.00000    0.02227    0.01902 =
         0.01506    0.00074    0.01051    0.00308
AFIX  43
H19   2    0.711751    0.244668   -0.100314    11.00000   -1.20000
AFIX   0
C20   1    0.689922    0.428192   -0.057262    11.00000    0.01273    0.01663 =
         0.00847    0.00074    0.00538    0.00021
C11   1    0.647971    0.711451    0.210191    11.00000    0.01664    0.02379 =
         0.01973    0.00022    0.01045    0.00243
AFIX  23
H11A  2    0.621751    0.755047    0.164881    11.00000   -1.20000
H11B  2    0.655534    0.787149    0.249965    11.00000   -1.20000
AFIX   0
C12   1    0.625772    0.570466    0.231307    11.00000    0.02296    0.02800 =
         0.02089   -0.00141    0.01229   -0.00255
AFIX  23
H12A  2    0.651379    0.529324    0.277810    11.00000   -1.20000
H12B  2    0.619577    0.493120    0.192543    11.00000   -1.20000
AFIX   0
C13   1    0.575066    0.602388    0.241177    11.00000    0.02525    0.04704 =
         0.02913   -0.00457    0.01763   -0.00837
PART 1
AFIX  23
H13A  2    0.568467    0.520542    0.270726    21.00000   -1.20000
H13B  2    0.578446    0.697934    0.268686    21.00000   -1.20000
AFIX  23
PART 0
PART 2
H13C  2    0.582204    0.673640    0.282681   -21.00000   -1.20000
H13D  2    0.562492    0.507178    0.254809   -21.00000   -1.20000
AFIX   0
PART 0
PART 1
C14A  1    0.529095    0.614243    0.167547    21.00000    0.01667    0.07926 =
         0.04320   -0.00416    0.01233   -0.01059
AFIX 137
H14A  2    0.535291    0.695881    0.138314    21.00000   -1.50000
H14B  2    0.497532    0.635633    0.176343    21.00000   -1.50000
H14C  2    0.524969    0.518823    0.140742    21.00000   -1.50000
AFIX   0
PART 0
PART 2
C14B  1    0.532105    0.667928    0.173511   -21.00000    0.01667    0.07926 =
         0.04320   -0.00416    0.01233   -0.01059
AFIX 137
H14D  2    0.542571    0.767579    0.162599   -21.00000   -1.50000
H14E  2    0.500316    0.677407    0.183132   -21.00000   -1.50000
H14F  2    0.525824    0.600912    0.131321   -21.00000   -1.50000
AFIX   0
PART 0
C21   1    0.730268    0.540032   -0.065403    11.00000    0.01273    0.01663 =
         0.00847    0.00074    0.00538    0.00021
AFIX 137
H21A  2    0.712389    0.629872   -0.092208    11.00000   -1.50000
H21B  2    0.748940    0.491248   -0.092661    11.00000   -1.50000
H21C  2    0.754902    0.569461   -0.016471    11.00000   -1.50000
HKLF 4
REM  mo_ch221_0m in C2/c
REM R1 =  0.0368 for   4475 Fo > 4sig(Fo)  and  0.0549 for all   5647 data
REM    281 parameters refined using     12 restraints
END
WGHT      0.0397     14.3525
REM Highest difference peak  1.338,  deepest hole -1.071,  1-sigma level  0.076
Q1    1   1.0079  0.7039  0.3741  11.00000  0.05    1.34
Q2    1   0.6797  0.4389 -0.0326  11.00000  0.05    0.49
Q3    1   1.0093  0.5676  0.3661  11.00000  0.05    0.48
Q4    1   0.7253  0.5915  0.1396  11.00000  0.05    0.42
Q5    1   0.8067  0.6463  0.2387  11.00000  0.05    0.33
Q6    1   0.6846  0.3523 -0.0703  11.00000  0.05    0.32
Q7    1   0.6703  0.6572  0.0337  11.00000  0.05    0.32
Q8    1   0.6852  0.6483  0.0991  11.00000  0.05    0.32
Q9    1   0.7698  0.6210  0.1912  11.00000  0.05    0.31
Q10   1   0.7648  0.6755  0.2316  11.00000  0.05    0.31
Q11   1   0.8514  0.6640  0.2415  11.00000  0.05    0.31
Q12   1   0.6635  0.2393 -0.0840  11.00000  0.05    0.31
Q13   1   0.9644  0.6275  0.3556  11.00000  0.05    0.31
Q14   1   0.6926  0.6421  0.1636  11.00000  0.05    0.31
Q15   1   0.6416  0.4144 -0.0160  11.00000  0.05    0.30
REM The information below was added by Olex2.
REM
REM R1 = 0.0368 for 4475 Fo > 4sig(Fo) and 0.0549 for all 82254 data
REM n/a parameters refined using n/a restraints
REM Highest difference peak 1.34, deepest hole -1.07
REM Mean Shift 0, Max Shift 0.
REM +++ Tabular Listing of Refinement Information +++
REM R1_all = 0.0549
REM R1_gt = 0.0368
REM wR_ref = 0.1000
REM GOOF = 1.026
REM Shift_max = 0
REM Shift_mean = 0
REM Reflections_all = 82254
REM Reflections_gt = 4475
REM Parameters = n/a
REM Hole = 1.34
REM Peak = -1.07
REM Flack = n/a
;
data_I
_chemical_name_systematic
;\
3-(4-Bromophenyl)-1-butyl-5-[1-(2-chloro-6-methylphenyl)-\
1<i>H</i>-tetrazol-5-yl]imidazolidine-2,4-dione
;
_chemical_name_common     ?
_chemical_formula_moiety     'C21 H20 Br Cl N6 O2'
_chemical_formula_sum     'C21 H20 Br Cl N6 O2'
_chemical_formula_iupac     'C21 H20 Br Cl N6 O2'
_chemical_formula_weight     503.79
_chemical_melting_point     ?
_space_group_crystal_system     monoclinic
_space_group_name_H-M_alt     'C 2/c'
_space_group_name_Hall     '-C 2yc'
loop_
    _space_group_symop_id
    _space_group_symop_operation_xyz
    1 'x, y, z'
    2 '-x, y, -z+1/2'
    3 'x+1/2, y+1/2, z'
    4 '-x+1/2, y+1/2, -z+1/2'
    5 '-x, -y, -z'
    6 'x, -y, z-1/2'
    7 '-x+1/2, -y+1/2, -z'
    8 'x+1/2, -y+1/2, z-1/2'
_cell_length_a     27.9412(9)
_cell_length_b     8.8675(3)
_cell_length_c     19.6581(6)
_cell_angle_alpha     90.00
_cell_angle_beta     112.5000(10)
_cell_angle_gamma     90.00
_cell_volume     4499.9(3)
_cell_formula_units_Z     8
_cell_measurement_reflns_used     9862
_cell_measurement_theta_min     2.429
_cell_measurement_theta_max     27.91
_cell_measurement_temperature     100
_exptl_crystal_description     'rectangular'
_exptl_crystal_colour     colourless
_exptl_crystal_size_max     0.36
_exptl_crystal_size_mid     0.2
_exptl_crystal_size_min     0.03
_exptl_crystal_density_diffrn     1.487
_exptl_crystal_density_meas     .
_exptl_crystal_density_method     'not measured'
_exptl_crystal_F_000     2048
_exptl_absorpt_coefficient_mu     1.976
_exptl_absorpt_correction_type     multi-scan
_exptl_absorpt_process_details
;
(SADABS; Bruker, 2009)
;
_exptl_absorpt_correction_T_min     0.6127
_exptl_absorpt_correction_T_max     0.7457
_diffrn_ambient_temperature     100.04
_diffrn_radiation_type     'MoK\a'
_diffrn_radiation_wavelength     0.71073
_diffrn_radiation_monochromator     'graphite'
_diffrn_measurement_device_type     'Bruker APEXII DUO CCD'
_diffrn_measurement_method     '\f and \w scans'
_diffrn_detector_area_resol_mean     ?
_diffrn_reflns_number     79112
_diffrn_reflns_av_R_equivalents     0.0426
_diffrn_reflns_theta_min     1.58
_diffrn_reflns_theta_max     28.51
_diffrn_reflns_theta_full     28.51
_diffrn_measured_fraction_theta_max     0.989
_diffrn_measured_fraction_theta_full     0.989
_diffrn_reflns_limit_h_min     -37
_diffrn_reflns_limit_h_max     36
_diffrn_reflns_limit_k_min     -11
_diffrn_reflns_limit_k_max     11
_diffrn_reflns_limit_l_min     -26
_diffrn_reflns_limit_l_max     24
_diffrn_standards_number     0
_refine_special_details
;
Refinement of <i>F</i>^2^ against ALL reflections. The weighted <i>R</i>-factor
<i>wR</i> and goodness of fit <i>S</i> are based on <i>F</i>^2^, conventional
<i>R</i>-factors <i>R</i> are based on <i>F</i>, with <i>F</i> set to zero for
negative <i>F</i>^2^. The threshold expression of <i>F</i>^2^ >
\s(<i>F</i>^2^) is used only for calculating <i>R</i>-factors(gt) <i>etc</i>.
and is not relevant to the choice of reflections for refinement.
<i>R</i>-factors based on <i>F</i>^2^ are statistically about twice as large
as those based on <i>F</i>, and <i>R</i>-factors based on ALL data will be
even larger.
;
_reflns_number_total     5647
_reflns_number_gt     4475
_reflns_threshold_expression     I>2\s(I)
_refine_ls_structure_factor_coef     Fsqd
_refine_ls_matrix_type     full
_refine_ls_R_factor_all     0.0549
_refine_ls_R_factor_gt     0.0368
_refine_ls_wR_factor_gt     0.0899
_refine_ls_wR_factor_ref     0.1000
_refine_ls_goodness_of_fit_ref     1.026
_refine_ls_restrained_S_all     1.025
_refine_ls_number_reflns     5647
_refine_ls_number_parameters     281
_refine_ls_number_restraints     12
_refine_ls_hydrogen_treatment     noref
_refine_ls_weighting_scheme     calc
_refine_ls_weighting_details
        'calc w=1/[\s^2^(Fo^2^)+(0.0424P)^2^+14.0493P] where P=(Fo^2^+2Fc^2^)/3'
_atom_sites_solution_hydrogens     geom
_atom_sites_solution_primary     direct
_atom_sites_solution_secondary     difmap
_refine_ls_shift/su_max     0.013
_refine_ls_shift/su_mean     0.000
_refine_diff_density_max     1.338
_refine_diff_density_min     -1.071
_refine_ls_extinction_method     none
_refine_ls_extinction_coef     ?
loop_
    _atom_type_symbol
    _atom_type_description
    _atom_type_scat_dispersion_real
    _atom_type_scat_dispersion_imag
    _atom_type_scat_source
    'C' 'C' 0.0033 0.0016
                         'International Tables Vol C Tables 4.2.6.8 and 6.1.1.4'
    'H' 'H' 0.0000 0.0000
                         'International Tables Vol C Tables 4.2.6.8 and 6.1.1.4'
    'N' 'N' 0.0061 0.0033
                         'International Tables Vol C Tables 4.2.6.8 and 6.1.1.4'
    'O' 'O' 0.0106 0.0060
                         'International Tables Vol C Tables 4.2.6.8 and 6.1.1.4'
    'Cl' 'Cl' 0.1484 0.1585
                         'International Tables Vol C Tables 4.2.6.8 and 6.1.1.4'
    'Br' 'Br' -0.2901 2.4595
                         'International Tables Vol C Tables 4.2.6.8 and 6.1.1.4'
_computing_data_collection     'APEX2 (Bruker, 2009)'
_computing_cell_refinement     'SAINT (Bruker, 2009)'
_computing_data_reduction     'SAINT (Bruker, 2009)'
_computing_structure_solution     'SHELXS97 (Sheldrick, 2008)'
_computing_structure_refinement
;
SHELXL97 (Sheldrick, 2008)
;
_computing_molecular_graphics
;
OLEX2 (Dolomanov <i>et al.</i>, 2009)
;
_computing_publication_material
;
publCIF (Westrip, 2010)
;
loop_
    _atom_site_type_symbol
    _atom_site_label
    _atom_site_fract_x
    _atom_site_fract_y
    _atom_site_fract_z
    _atom_site_U_iso_or_equiv
    _atom_site_adp_type
    _atom_site_calc_flag
    _atom_site_refinement_flags
    _atom_site_occupancy
    _atom_site_symmetry_multiplicity
    _atom_site_disorder_assembly
    _atom_site_disorder_group
    Br Br1 1.011728(9) 0.62404(4) 0.390312(15) 0.03786(10) Uani d . 1 1 A 1
    Cl Cl1 0.57351(2) 0.43637(7) 0.01505(3) 0.02585(13) Uani d . 1 1 . .
    O O1 0.77362(6) 0.54096(17) 0.10987(8) 0.0178(3) Uani d . 1 1 . .
    N N6 0.77924(7) 0.65177(19) 0.21947(9) 0.0146(3) Uani d . 1 1 . .
    N N1 0.65391(7) 0.62551(19) -0.00380(9) 0.0140(3) Uani d . 1 1 . .
    O O2 0.75496(6) 0.77690(18) 0.30583(8) 0.0201(3) Uani d . 1 1 . .
    N N5 0.69524(7) 0.6804(2) 0.19766(10) 0.0167(4) Uani d . 1 1 . .
    N N4 0.65662(7) 0.8290(2) 0.05861(10) 0.0178(4) Uani d . 1 1 . .
    C C8 0.93903(9) 0.6319(3) 0.33660(13) 0.0239(5) Uani d . 1 1 . .
    C C7 0.90634(9) 0.5992(3) 0.37241(12) 0.0222(5) Uani d . 1 1 A .
    H H7 0.9201 0.5716 0.4229 0.027 Uiso calc R 1 1 . .
    C C6 0.85319(9) 0.6071(2) 0.33357(12) 0.0188(4) Uani d . 1 1 . .
    H H6 0.8301 0.5844 0.3572 0.023 Uiso calc R 1 1 A .
    C C5 0.83404(8) 0.6485(2) 0.25987(11) 0.0151(4) Uani d . 1 1 A .
    C C4 0.75450(8) 0.5905(2) 0.15058(11) 0.0142(4) Uani d . 1 1 . .
    C C2 0.69640(8) 0.6013(2) 0.13411(11) 0.0146(4) Uani d . 1 1 . .
    H H2 0.6813 0.4981 0.1311 0.018 Uiso calc R 1 1 . .
    C C1 0.66895(8) 0.6853(2) 0.06412(11) 0.0137(4) Uani d . 1 1 . .
    C C15 0.65419(8) 0.4734(2) -0.02730(11) 0.0143(4) Uani d . 1 1 . .
    C C16 0.61720(8) 0.3741(2) -0.02185(11) 0.0160(4) Uani d . 1 1 . .
    C C17 0.61567(9) 0.2265(2) -0.04531(12) 0.0207(4) Uani d . 1 1 . .
    H H17 0.5907 0.1579 -0.0414 0.025 Uiso calc R 1 1 . .
    C C18 0.65116(9) 0.1805(3) -0.07466(12) 0.0213(4) Uani d . 1 1 . .
    H H18 0.6503 0.0795 -0.0912 0.026 Uiso calc R 1 1 . .
    C C10 0.86722(9) 0.6800(3) 0.22433(12) 0.0201(4) Uani d . 1 1 . .
    H H10 0.8537 0.7077 0.1738 0.024 Uiso calc R 1 1 A .
    C C9 0.92031(9) 0.6708(3) 0.26306(13) 0.0239(5) Uani d . 1 1 A .
    H H9 0.9435 0.6911 0.2393 0.029 Uiso calc R 1 1 . .
    C C3 0.74322(8) 0.7112(2) 0.24774(12) 0.0160(4) Uani d . 1 1 . .
    N N2 0.63105(7) 0.7362(2) -0.05322(10) 0.0176(4) Uani d . 1 1 . .
    N N3 0.63295(7) 0.8568(2) -0.01536(11) 0.0197(4) Uani d . 1 1 . .
    C C19 0.68770(8) 0.2792(2) -0.08031(11) 0.0178(4) Uani d . 1 1 . .
    H H19 0.7118 0.2447 -0.1003 0.021 Uiso calc R 1 1 . .
    C C20 0.68992(7) 0.4282(2) -0.05726(10) 0.0122(3) Uani d U 1 1 . .
    C C11 0.64797(8) 0.7115(3) 0.21019(12) 0.0190(4) Uani d . 1 1 . .
    H H11A 0.6218 0.7550 0.1649 0.023 Uiso calc R 1 1 . .
    H H11B 0.6555 0.7871 0.2500 0.023 Uiso calc R 1 1 . .
    C C12 0.62577(9) 0.5705(3) 0.23131(13) 0.0228(5) Uani d . 1 1 B .
    H H12A 0.6514 0.5293 0.2778 0.027 Uiso calc R 1 1 . .
    H H12B 0.6196 0.4931 0.1925 0.027 Uiso calc R 1 1 . .
    C C13 0.57507(10) 0.6024(3) 0.24118(14) 0.0316(6) Uani d U 1 1 . .
    H H13A 0.5685 0.5205 0.2707 0.038 Uiso calc PR 0.67(3) 1 B 1
    H H13B 0.5784 0.6979 0.2687 0.038 Uiso calc PR 0.67(3) 1 B 1
    H H13C 0.5822 0.6736 0.2827 0.038 Uiso calc PR 0.33(3) 1 B 2
    H H13D 0.5625 0.5072 0.2548 0.038 Uiso calc PR 0.33(3) 1 B 2
    C C14A 0.5291(4) 0.614(2) 0.1675(7) 0.046(2) Uani d PU 0.67(3) 1 B 1
    H H14A 0.5353 0.6959 0.1383 0.069 Uiso calc PR 0.67(3) 1 B 1
    H H14B 0.4975 0.6356 0.1763 0.069 Uiso calc PR 0.67(3) 1 B 1
    H H14C 0.5250 0.5188 0.1407 0.069 Uiso calc PR 0.67(3) 1 B 1
    C C14B 0.5321(10) 0.668(3) 0.1735(16) 0.046(2) Uani d P 0.33(3) 1 B 2
    H H14D 0.5426 0.7676 0.1626 0.069 Uiso calc PR 0.33(3) 1 B 2
    H H14E 0.5003 0.6774 0.1831 0.069 Uiso calc PR 0.33(3) 1 B 2
    H H14F 0.5258 0.6009 0.1313 0.069 Uiso calc PR 0.33(3) 1 B 2
    C C21 0.73027(7) 0.5400(2) -0.06540(10) 0.0122(3) Uani d U 1 1 . .
    H H21A 0.7124 0.6299 -0.0922 0.018 Uiso calc R 1 1 . .
    H H21B 0.7489 0.4912 -0.0927 0.018 Uiso calc R 1 1 . .
    H H21C 0.7549 0.5695 -0.0165 0.018 Uiso calc R 1 1 . .
loop_
    _atom_site_aniso_label
    _atom_site_aniso_U_11
    _atom_site_aniso_U_22
    _atom_site_aniso_U_33
    _atom_site_aniso_U_12
    _atom_site_aniso_U_13
    _atom_site_aniso_U_23
    Br1 0.01517(12) 0.0592(2) 0.03350(15) 0.00097(11) 0.00299(10) -0.00200(13)
    Cl1 0.0240(3) 0.0277(3) 0.0311(3) -0.0026(2) 0.0164(2) -0.0040(2)
    O1 0.0192(7) 0.0203(7) 0.0158(7) 0.0027(6) 0.0089(6) -0.0023(6)
    N6 0.0153(8) 0.0169(8) 0.0131(8) 0.0000(7) 0.0071(7) -0.0021(7)
    N1 0.0143(8) 0.0136(8) 0.0140(8) 0.0004(6) 0.0052(7) 0.0007(7)
    O2 0.0221(8) 0.0236(8) 0.0166(7) -0.0013(6) 0.0096(6) -0.0064(6)
    N5 0.0166(8) 0.0209(9) 0.0144(8) 0.0002(7) 0.0080(7) -0.0034(7)
    N4 0.0196(9) 0.0148(8) 0.0204(9) -0.0006(7) 0.0093(7) 0.0001(7)
    C8 0.0136(10) 0.0303(12) 0.0247(11) -0.0003(9) 0.0038(9) -0.0032(10)
    C7 0.0200(10) 0.0287(12) 0.0149(10) 0.0007(9) 0.0032(8) -0.0003(9)
    C6 0.0205(10) 0.0210(10) 0.0164(10) -0.0014(8) 0.0089(8) -0.0004(8)
    C5 0.0142(9) 0.0156(9) 0.0154(10) -0.0002(7) 0.0054(8) -0.0016(8)
    C4 0.0162(9) 0.0119(9) 0.0142(9) 0.0017(7) 0.0057(8) 0.0016(7)
    C2 0.0156(9) 0.0156(9) 0.0139(9) 0.0000(7) 0.0071(8) -0.0012(8)
    C1 0.0128(9) 0.0137(9) 0.0166(10) -0.0007(7) 0.0076(8) -0.0005(8)
    C15 0.0166(9) 0.0131(9) 0.0124(9) 0.0015(7) 0.0047(8) 0.0003(7)
    C16 0.0158(9) 0.0188(10) 0.0150(9) 0.0003(8) 0.0076(8) 0.0000(8)
    C17 0.0265(11) 0.0166(10) 0.0224(11) -0.0049(9) 0.0133(9) -0.0014(9)
    C18 0.0305(12) 0.0156(10) 0.0202(11) 0.0005(9) 0.0123(9) -0.0004(8)
    C10 0.0202(10) 0.0230(11) 0.0178(10) 0.0000(9) 0.0082(9) 0.0004(9)
    C9 0.0185(11) 0.0313(12) 0.0251(12) -0.0021(9) 0.0121(9) -0.0012(10)
    C3 0.0178(10) 0.0167(10) 0.0165(10) 0.0004(8) 0.0098(8) 0.0016(8)
    N2 0.0184(8) 0.0164(8) 0.0177(9) 0.0026(7) 0.0065(7) 0.0042(7)
    N3 0.0209(9) 0.0168(9) 0.0225(9) 0.0010(7) 0.0096(8) 0.0029(7)
    C19 0.0223(10) 0.0190(10) 0.0151(10) 0.0031(8) 0.0105(8) 0.0007(8)
    C20 0.0127(6) 0.0166(7) 0.0085(6) 0.0002(5) 0.0054(5) 0.0007(5)
    C11 0.0166(10) 0.0238(11) 0.0197(10) 0.0024(8) 0.0104(8) 0.0002(9)
    C12 0.0230(11) 0.0280(12) 0.0209(11) -0.0025(9) 0.0123(9) -0.0014(9)
    C13 0.0252(12) 0.0470(16) 0.0291(13) -0.0084(11) 0.0176(11) -0.0046(12)
    C14A 0.0167(19) 0.079(8) 0.043(3) -0.011(4) 0.0123(19) -0.004(5)
    C14B 0.0167(19) 0.079(8) 0.043(3) -0.011(4) 0.0123(19) -0.004(5)
    C21 0.0127(6) 0.0166(7) 0.0085(6) 0.0002(5) 0.0054(5) 0.0007(5)
_geom_special_details
;
All e.s.d.'s (except the e.s.d. in the dihedral angle between two l.s. planes)
are estimated using the full covariance matrix. The cell e.s.d.'s are taken
into account individually in the estimation of e.s.d.'s in distances, angles
and torsion angles; correlations between e.s.d.'s in cell parameters are only
used when they are defined by crystal symmetry. An approximate (isotropic)
treatment of cell e.s.d.'s is used for estimating e.s.d.'s involving l.s.
planes.
;
loop_
    _geom_bond_atom_site_label_1
    _geom_bond_atom_site_label_2
    _geom_bond_site_symmetry_2
    _geom_bond_distance
    _geom_bond_publ_flag
    Br1 C8 . 1.899(2) ?
    Cl1 C16 . 1.732(2) ?
    O1 C4 . 1.203(2) ?
    N6 C5 . 1.430(3) ?
    N6 C4 . 1.375(3) ?
    N6 C3 . 1.424(3) ?
    N1 C1 . 1.346(3) ?
    N1 C15 . 1.427(3) ?
    N1 N2 . 1.356(2) ?
    O2 C3 . 1.210(3) ?
    N5 C2 . 1.444(3) ?
    N5 C3 . 1.353(3) ?
    N5 C11 . 1.459(3) ?
    N4 C1 . 1.314(3) ?
    N4 N3 . 1.370(3) ?
    C8 C7 . 1.380(3) ?
    C8 C9 . 1.380(3) ?
    C7 H7 . 0.9500 ?
    C7 C6 . 1.388(3) ?
    C6 H6 . 0.9500 ?
    C6 C5 . 1.388(3) ?
    C5 C10 . 1.386(3) ?
    C4 C2 . 1.532(3) ?
    C2 H2 . 1.0000 ?
    C2 C1 . 1.493(3) ?
    C15 C16 . 1.393(3) ?
    C15 C20 . 1.398(3) ?
    C16 C17 . 1.383(3) ?
    C17 H17 . 0.9500 ?
    C17 C18 . 1.386(3) ?
    C18 H18 . 0.9500 ?
    C18 C19 . 1.381(3) ?
    C10 H10 . 0.9500 ?
    C10 C9 . 1.387(3) ?
    C9 H9 . 0.9500 ?
    N2 N3 . 1.292(3) ?
    C19 H19 . 0.9500 ?
    C19 C20 . 1.390(3) ?
    C20 C21 . 1.555(3) ?
    C11 H11A . 0.9900 ?
    C11 H11B . 0.9900 ?
    C11 C12 . 1.522(3) ?
    C12 H12A . 0.9900 ?
    C12 H12B . 0.9900 ?
    C12 C13 . 1.528(3) ?
    C13 H13A . 0.9900 ?
    C13 H13B . 0.9900 ?
    C13 H13C . 0.9900 ?
    C13 H13D . 0.9900 ?
    C13 C14A . 1.527(12) ?
    C13 C14B . 1.53(3) ?
    C14A H14A . 0.9800 ?
    C14A H14B . 0.9800 ?
    C14A H14C . 0.9800 ?
    C14B H14D . 0.9800 ?
    C14B H14E . 0.9800 ?
    C14B H14F . 0.9800 ?
    C21 H21A . 0.9800 ?
    C21 H21B . 0.9800 ?
    C21 H21C . 0.9800 ?
loop_
    _geom_angle_atom_site_label_1
    _geom_angle_atom_site_label_2
    _geom_angle_atom_site_label_3
    _geom_angle_site_symmetry_1
    _geom_angle_site_symmetry_3
    _geom_angle
    _geom_angle_publ_flag
    C4 N6 C5 . . 124.55(17) ?
    C4 N6 C3 . . 111.50(17) ?
    C3 N6 C5 . . 123.86(17) ?
    C1 N1 C15 . . 130.94(17) ?
    C1 N1 N2 . . 107.96(16) ?
    N2 N1 C15 . . 120.77(16) ?
    C2 N5 C11 . . 123.99(17) ?
    C3 N5 C2 . . 112.53(17) ?
    C3 N5 C11 . . 123.23(17) ?
    C1 N4 N3 . . 105.46(17) ?
    C7 C8 Br1 . . 118.98(18) ?
    C9 C8 Br1 . . 119.19(17) ?
    C9 C8 C7 . . 121.8(2) ?
    C8 C7 H7 . . 120.4 ?
    C8 C7 C6 . . 119.1(2) ?
    C6 C7 H7 . . 120.4 ?
    C7 C6 H6 . . 120.3 ?
    C5 C6 C7 . . 119.4(2) ?
    C5 C6 H6 . . 120.3 ?
    C6 C5 N6 . . 119.21(18) ?
    C6 C5 C10 . . 121.0(2) ?
    C10 C5 N6 . . 119.76(19) ?
    O1 C4 N6 . . 128.02(19) ?
    O1 C4 C2 . . 125.92(19) ?
    N6 C4 C2 . . 106.04(16) ?
    N5 C2 C4 . . 102.73(16) ?
    N5 C2 H2 . . 110.2 ?
    N5 C2 C1 . . 112.39(17) ?
    C4 C2 H2 . . 110.2 ?
    C1 C2 C4 . . 110.81(16) ?
    C1 C2 H2 . . 110.2 ?
    N1 C1 C2 . . 124.98(18) ?
    N4 C1 N1 . . 109.13(18) ?
    N4 C1 C2 . . 125.88(19) ?
    C16 C15 N1 . . 118.47(18) ?
    C16 C15 C20 . . 121.44(19) ?
    C20 C15 N1 . . 120.05(18) ?
    C15 C16 Cl1 . . 119.55(16) ?
    C17 C16 Cl1 . . 120.31(16) ?
    C17 C16 C15 . . 120.14(19) ?
    C16 C17 H17 . . 120.6 ?
    C18 C17 C16 . . 118.8(2) ?
    C18 C17 H17 . . 120.6 ?
    C17 C18 H18 . . 119.5 ?
    C19 C18 C17 . . 121.1(2) ?
    C19 C18 H18 . . 119.5 ?
    C5 C10 H10 . . 120.2 ?
    C5 C10 C9 . . 119.5(2) ?
    C9 C10 H10 . . 120.2 ?
    C8 C9 C10 . . 119.1(2) ?
    C8 C9 H9 . . 120.4 ?
    C10 C9 H9 . . 120.4 ?
    O2 C3 N6 . . 124.71(19) ?
    O2 C3 N5 . . 128.24(19) ?
    N5 C3 N6 . . 107.04(17) ?
    N3 N2 N1 . . 106.38(16) ?
    N2 N3 N4 . . 111.07(17) ?
    C18 C19 H19 . . 119.4 ?
    C18 C19 C20 . . 121.21(19) ?
    C20 C19 H19 . . 119.4 ?
    C15 C20 C21 . . 121.55(18) ?
    C19 C20 C15 . . 117.37(18) ?
    C19 C20 C21 . . 121.08(17) ?
    N5 C11 H11A . . 109.1 ?
    N5 C11 H11B . . 109.1 ?
    N5 C11 C12 . . 112.39(18) ?
    H11A C11 H11B . . 107.9 ?
    C12 C11 H11A . . 109.1 ?
    C12 C11 H11B . . 109.1 ?
    C11 C12 H12A . . 109.2 ?
    C11 C12 H12B . . 109.2 ?
    C11 C12 C13 . . 112.1(2) ?
    H12A C12 H12B . . 107.9 ?
    C13 C12 H12A . . 109.2 ?
    C13 C12 H12B . . 109.2 ?
    C12 C13 H13A . . 109.2 ?
    C12 C13 H13B . . 109.2 ?
    C12 C13 H13C . . 108.6 ?
    C12 C13 H13D . . 108.6 ?
    C12 C13 C14B . . 114.7(10) ?
    H13A C13 H13B . . 107.9 ?
    H13C C13 H13D . . 107.6 ?
    C14A C13 C12 . . 112.1(5) ?
    C14A C13 H13A . . 109.2 ?
    C14A C13 H13B . . 109.2 ?
    C14B C13 H13C . . 108.6 ?
    C14B C13 H13D . . 108.6 ?
    C13 C14A H14A . . 109.5 ?
    C13 C14A H14B . . 109.5 ?
    C13 C14A H14C . . 109.5 ?
    C13 C14B H14D . . 109.5 ?
    C13 C14B H14E . . 109.5 ?
    C13 C14B H14F . . 109.5 ?
    H14D C14B H14E . . 109.5 ?
    H14D C14B H14F . . 109.5 ?
    H14E C14B H14F . . 109.5 ?
    C20 C21 H21A . . 109.5 ?
    C20 C21 H21B . . 109.5 ?
    C20 C21 H21C . . 109.5 ?
    H21A C21 H21B . . 109.5 ?
    H21A C21 H21C . . 109.5 ?
    H21B C21 H21C . . 109.5 ?
loop_
    _geom_torsion_atom_site_label_1
    _geom_torsion_atom_site_label_2
    _geom_torsion_atom_site_label_3
    _geom_torsion_atom_site_label_4
    _geom_torsion_site_symmetry_1
    _geom_torsion_site_symmetry_2
    _geom_torsion_site_symmetry_3
    _geom_torsion_site_symmetry_4
    _geom_torsion
    _geom_torsion_publ_flag
    Br1 C8 C7 C6 . . . . 179.01(17) ?
    Br1 C8 C9 C10 . . . . -178.49(18) ?
    Cl1 C16 C17 C18 . . . . 179.91(17) ?
    O1 C4 C2 N5 . . . . -175.0(2) ?
    O1 C4 C2 C1 . . . . -54.7(3) ?
    N6 C5 C10 C9 . . . . -177.4(2) ?
    N6 C4 C2 N5 . . . . 3.6(2) ?
    N6 C4 C2 C1 . . . . 123.80(18) ?
    N1 C15 C16 Cl1 . . . . -1.6(3) ?
    N1 C15 C16 C17 . . . . 178.84(19) ?
    N1 C15 C20 C19 . . . . -178.92(18) ?
    N1 C15 C20 C21 . . . . 0.4(3) ?
    N1 N2 N3 N4 . . . . -0.1(2) ?
    N5 C2 C1 N1 . . . . -164.34(18) ?
    N5 C2 C1 N4 . . . . 17.2(3) ?
    N5 C11 C12 C13 . . . . -177.58(19) ?
    C8 C7 C6 C5 . . . . -0.4(3) ?
    C7 C8 C9 C10 . . . . 1.2(4) ?
    C7 C6 C5 N6 . . . . 177.97(19) ?
    C7 C6 C5 C10 . . . . 0.9(3) ?
    C6 C5 C10 C9 . . . . -0.4(3) ?
    C5 N6 C4 O1 . . . . -9.1(3) ?
    C5 N6 C4 C2 . . . . 172.39(18) ?
    C5 N6 C3 O2 . . . . 6.8(3) ?
    C5 N6 C3 N5 . . . . -173.55(18) ?
    C5 C10 C9 C8 . . . . -0.7(4) ?
    C4 N6 C5 C6 . . . . -133.4(2) ?
    C4 N6 C5 C10 . . . . 43.7(3) ?
    C4 N6 C3 O2 . . . . -176.7(2) ?
    C4 N6 C3 N5 . . . . 2.9(2) ?
    C4 C2 C1 N1 . . . . 81.4(2) ?
    C4 C2 C1 N4 . . . . -97.0(2) ?
    C2 N5 C3 N6 . . . . -0.4(2) ?
    C2 N5 C3 O2 . . . . 179.2(2) ?
    C2 N5 C11 C12 . . . . 72.6(3) ?
    C1 N1 C15 C16 . . . . 74.2(3) ?
    C1 N1 C15 C20 . . . . -107.9(2) ?
    C1 N1 N2 N3 . . . . 0.3(2) ?
    C1 N4 N3 N2 . . . . -0.2(2) ?
    C15 N1 C1 N4 . . . . -173.71(19) ?
    C15 N1 C1 C2 . . . . 7.6(3) ?
    C15 N1 N2 N3 . . . . 174.40(18) ?
    C15 C16 C17 C18 . . . . -0.5(3) ?
    C16 C15 C20 C19 . . . . -1.1(3) ?
    C16 C15 C20 C21 . . . . 178.28(18) ?
    C16 C17 C18 C19 . . . . 0.3(3) ?
    C17 C18 C19 C20 . . . . -0.4(3) ?
    C18 C19 C20 C15 . . . . 0.8(3) ?
    C18 C19 C20 C21 . . . . -178.54(19) ?
    C9 C8 C7 C6 . . . . -0.7(4) ?
    C3 N6 C5 C6 . . . . 42.6(3) ?
    C3 N6 C5 C10 . . . . -140.3(2) ?
    C3 N6 C4 O1 . . . . 174.4(2) ?
    C3 N6 C4 C2 . . . . -4.1(2) ?
    C3 N5 C2 C4 . . . . -1.9(2) ?
    C3 N5 C2 C1 . . . . -121.07(19) ?
    C3 N5 C11 C12 . . . . -101.3(2) ?
    N2 N1 C1 N4 . . . . -0.5(2) ?
    N2 N1 C1 C2 . . . . -179.10(18) ?
    N2 N1 C15 C16 . . . . -98.3(2) ?
    N2 N1 C15 C20 . . . . 79.6(2) ?
    N3 N4 C1 N1 . . . . 0.4(2) ?
    N3 N4 C1 C2 . . . . 179.02(18) ?
    C20 C15 C16 Cl1 . . . . -179.49(16) ?
    C20 C15 C16 C17 . . . . 1.0(3) ?
    C11 N5 C2 C4 . . . . -176.40(18) ?
    C11 N5 C2 C1 . . . . 64.5(3) ?
    C11 N5 C3 N6 . . . . 174.12(18) ?
    C11 N5 C3 O2 . . . . -6.3(4) ?
    C11 C12 C13 C14A . . . . 78.3(8) ?
    C11 C12 C13 C14B . . . . 58.3(12) ?
