# Supplementary material for: 3-(4-Bromo­phen­yl)-1-butyl-5-[1-(2-chloro-6-methyl­phen­yl)-1H-tetra­zol-5-yl]imidazolidine-2,4-dione
Source: Acta Crystallogr Sect E Struct Rep Online. 2013 Jun 15;69(Pt 7):o1102–3. doi: 10.1107/S1600536813016000 (PMC3770378; doi:10.1107/S1600536813016000)
Supplement: Supplementary file 2 [file e-69-o1102-Isup2.hkl]

# 
# h,k,l, Fc-squared, Fo-squared, sigma(Fo-squared) and status flag 
# 
data_I
_shelx_title ' mo_ch221_0m in C2/c' 
_shelx_refln_list_code          4 
_shelx_F_calc_maximum      607.31 
_exptl_crystal_F_000      2048.00 
_reflns_d_resolution_high  0.7445 
 
loop_ 
 _symmetry_equiv_pos_as_xyz 
 'x, y, z' 
 '-x, y, -z+1/2' 
 'x+1/2, y+1/2, z' 
 '-x+1/2, y+1/2, -z+1/2' 
 '-x, -y, -z' 
 'x, -y, z-1/2' 
 '-x+1/2, -y+1/2, -z' 
 'x+1/2, -y+1/2, z-1/2' 
 
_cell_length_a    27.9412 
_cell_length_b     8.8675 
_cell_length_c    19.6581 
_cell_angle_alpha  90.000 
_cell_angle_beta  112.500 
_cell_angle_gamma  90.000 
 
_shelx_F_squared_multiplier     1.000 
 
loop_ 
 _refln_index_h 
 _refln_index_k 
 _refln_index_l 
 _refln_F_squared_calc 
 _refln_F_squared_meas 
 _refln_F_squared_sigma 
 _refln_observed_status 
   2   0   0    13146.03    14674.24    167.14 o 
   4   0   0     3581.33     2730.10     31.26 o 
   6   0   0    29254.42    30103.61    262.16 o 
   8   0   0    63275.16    66584.00    585.10 o 
  10   0   0     5556.98     5812.56     64.88 o 
  12   0   0    55851.39    55499.11    476.78 o 
  14   0   0    47710.59    50180.20    434.10 o 
  16   0   0    12804.26    11936.87    119.64 o 
  18   0   0     3807.92     3419.36     65.11 o 
  20   0   0      922.20     1075.30     49.61 o 
  22   0   0     5382.48     4803.99     94.28 o 
  24   0   0      902.74     1163.38     69.27 o 
  26   0   0     2753.51     3277.00     97.75 o 
  28   0   0     2870.84     2733.55     94.71 o 
  30   0   0     2722.40     2587.92    119.91 o 
  32   0   0      329.99      192.14    126.54 o 
  34   0   0    10355.54    11102.10    572.35 o 
   1   1   0     1564.76     1913.07     15.18 o 
   3   1   0    41223.67    41534.73    241.09 o 
   5   1   0    20100.79    18084.20    107.92 o 
   7   1   0    46566.38    46617.30    287.99 o 
   9   1   0    37016.34    33802.19    213.34 o 
  11   1   0      124.26      164.69     13.49 o 
  13   1   0    13288.20    13838.79     93.07 o 
  15   1   0      861.93      666.08     20.47 o 
  17   1   0     1180.62     1003.27     24.83 o 
  19   1   0     6665.14     6812.85     72.11 o 
  21   1   0     2254.21     2057.14     44.67 o 
  23   1   0     3109.73     2882.40     57.24 o 
  25   1   0     8597.60     8299.95    102.41 o 
  27   1   0     6291.94     6484.69     96.26 o 
  29   1   0     1124.49     1158.16     58.79 o 
  31   1   0     1537.43     1497.71     75.61 o 
  33   1   0      506.29      145.07    155.10 o 
   0   2   0    14291.35    15155.10    130.92 o 
   2   2   0     8892.81     7226.51     46.63 o 
   4   2   0    10102.50    10538.93     65.06 o 
   6   2   0    16338.17    16634.10    103.97 o 
   8   2   0    10442.90    10381.66     67.69 o 
  10   2   0     2908.82     3123.99     32.42 o 
  12   2   0     1093.70      894.02     19.53 o 
  14   2   0     4597.42     4576.68     41.24 o 
  16   2   0     1153.37     1588.77     27.54 o 
  18   2   0      947.15     1128.50     31.44 o 
  20   2   0     3096.82     3214.89     54.72 o 
  22   2   0       61.72       66.16     36.32 o 
  24   2   0     1200.24     1236.68     48.97 o 
  26   2   0     2311.30     2313.53     58.08 o 
  28   2   0        3.83      -46.54     46.54 o 
  30   2   0      203.93      145.82     63.78 o 
  32   2   0      102.56      -35.76     76.82 o 
  34   2   0       27.01      -97.47    219.07 o 
   1   3   0    72206.93    73087.13    474.63 o 
   3   3   0     3312.62     3019.74     26.93 o 
   5   3   0      114.43      103.14     11.22 o 
   7   3   0    22398.36    22716.18    131.37 o 
   9   3   0     1720.03     1995.70     24.62 o 
  11   3   0      488.21      343.68     15.44 o 
  13   3   0    29310.61    31971.78    197.63 o 
  15   3   0     5696.83     5588.00     53.14 o 
  17   3   0      136.35       67.72     24.57 o 
  19   3   0      665.16      715.84     35.24 o 
  21   3   0     1055.87     1022.51     40.87 o 
  23   3   0      232.45      127.04     37.96 o 
  25   3   0     1058.82     1113.96     49.23 o 
  27   3   0      286.40      256.74     48.48 o 
  29   3   0     1507.61     1553.92     65.68 o 
  31   3   0      346.68      277.32     78.76 o 
  33   3   0     1734.42     1867.49    297.29 o 
   0   4   0    80033.03    80389.51    742.06 o 
   2   4   0    49293.61    49442.57    313.05 o 
   4   4   0     5493.49     4555.24     37.40 o 
   6   4   0    32109.06    32090.44    203.19 o 
   8   4   0     2837.13     2510.72     27.32 o 
  10   4   0    13147.67    12710.54     89.01 o 
  12   4   0     8157.13     8529.79     71.24 o 
  14   4   0    13052.24    12800.19    102.72 o 
  16   4   0      111.22      143.17     26.69 o 
  18   4   0      546.36      556.60     35.96 o 
  20   4   0      136.03      131.63     36.27 o 
  22   4   0      856.37      894.11     47.67 o 
  24   4   0       93.46       95.64     42.52 o 
  26   4   0      673.78      549.90     50.29 o 
  28   4   0     1604.71     1631.86     68.72 o 
  30   4   0     1023.96     1075.10     87.46 o 
  32   4   0      832.99     1133.79    291.84 o 
   1   5   0     3593.09     3311.77     33.48 o 
   3   5   0     6101.62     5869.89     47.87 o 
   5   5   0    19491.00    19223.14    131.78 o 
   7   5   0     9032.66     8515.35     76.24 o 
   9   5   0     4051.37     3782.28     39.38 o 
  11   5   0     2722.22     2706.56     36.92 o 
  13   5   0     2847.00     2756.87     39.40 o 
  15   5   0      221.86      213.13     26.81 o 
  17   5   0     1337.73     1312.47     37.32 o 
  19   5   0      326.55      402.65     37.48 o 
  21   5   0     5086.47     4827.46     76.26 o 
  23   5   0      140.44      132.90     43.71 o 
  25   5   0     1827.23     1800.10     66.89 o 
  27   5   0     4060.80     4261.38    160.40 o 
  29   5   0       61.02      -84.96     84.96 o 
  31   5   0     1186.86     1180.52    293.04 o 
   0   6   0     1063.71     1057.42     35.24 o 
   2   6   0      689.68      721.85     23.52 o 
   4   6   0      398.48      398.88     22.05 o 
   6   6   0     9685.15     9399.71     78.49 o 
   8   6   0       88.90      164.52     22.82 o 
  10   6   0     1182.24     1284.77     29.34 o 
  12   6   0      106.34      146.54     24.68 o 
  14   6   0      244.97      246.57     29.81 o 
  16   6   0     6777.75     6760.95     74.37 o 
  18   6   0     3700.13     3541.21     60.99 o 
  20   6   0       19.36        2.26     40.72 o 
  22   6   0      103.76       79.08     50.21 o 
  24   6   0        0.13      -57.01     57.01 o 
  26   6   0      135.16       56.26     74.82 o 
  28   6   0      773.91      848.64    116.45 o 
   1   7   0    16287.99    15902.54    130.16 o 
   3   7   0       62.29       57.37     24.49 o 
   5   7   0     3140.79     3095.83     45.69 o 
   7   7   0      191.29      205.88     28.37 o 
   9   7   0       46.79       38.03     28.11 o 
  11   7   0     1014.90      889.14     35.28 o 
  13   7   0     4834.42     5054.90     65.51 o 
  15   7   0     5316.34     5116.32     70.08 o 
  17   7   0      728.67      718.40     40.85 o 
  19   7   0     3679.69     3800.34     82.85 o 
  21   7   0       35.10       70.16     50.49 o 
  23   7   0        8.02      -61.19     69.24 o 
  25   7   0       26.54      -14.71     87.09 o 
  27   7   0      108.62      246.30    124.19 o 
   0   8   0      133.55       84.22     41.41 o 
   2   8   0     4678.09     4675.94     66.30 o 
   4   8   0     2101.90     2083.31     59.57 o 
   6   8   0     5620.04     5652.91     74.38 o 
   8   8   0     9463.60     9065.04     96.62 o 
  10   8   0     1407.47     1494.90     44.56 o 
  12   8   0      143.77      137.14     35.18 o 
  14   8   0        8.36       16.52     41.42 o 
  16   8   0       51.18      132.78     44.35 o 
  18   8   0     1553.82     1666.94     56.49 o 
  20   8   0     1047.85     1198.29     67.16 o 
  22   8   0        0.44      -45.70     75.71 o 
  24   8   0      146.47      143.21    129.79 o 
   1   9   0      986.46     1289.73     45.05 o 
   3   9   0     5948.27     6389.47     81.05 o 
   5   9   0       29.68      -19.40     36.31 o 
   7   9   0      155.82      120.33     38.62 o 
   9   9   0      335.79      300.62     42.94 o 
  11   9   0     2786.26     3100.49     67.71 o 
  13   9   0       12.33       14.64     43.12 o 
  15   9   0      982.78     1063.35     56.17 o 
  17   9   0      481.09      589.58     67.44 o 
  19   9   0       23.90       63.24     75.47 o 
  21   9   0      169.00      163.64    223.20 o 
   0  10   0      184.54      167.60     67.13 o 
   2  10   0       76.16        7.32     44.57 o 
   4  10   0       39.72       92.14     44.16 o 
   6  10   0      371.69      454.33     50.32 o 
   8  10   0       40.30       75.21     48.58 o 
  10  10   0       11.26       -0.34     53.44 o 
  12  10   0      279.47      234.15     55.77 o 
  14  10   0     1171.23     1058.89     69.47 o 
  16  10   0       68.14       13.15     87.56 o 
  18  10   0     1364.68     1161.08    246.41 o 
   1  11   0        6.03        1.10     55.48 o 
   3  11   0      508.76      285.29     67.10 o 
   5  11   0     1229.27      938.55     69.87 o 
   7  11   0      168.28       59.28     67.69 o 
   9  11   0      247.75      185.06     80.78 o 
  11  11   0      698.77      671.60    104.00 o 
  13  11   0      951.99      946.52    125.97 o 
 -35   1   1      626.00      409.41    244.30 o 
 -33   1   1        9.63      -39.74     71.58 o 
 -31   1   1      800.54      630.14     67.15 o 
 -29   1   1      221.62       89.96     49.96 o 
 -27   1   1       23.71      -43.69     43.69 o 
 -25   1   1     2924.18     2939.87     61.47 o 
 -23   1   1    14633.33    14800.29    144.42 o 
 -21   1   1     1189.90     1126.35     37.97 o 
 -19   1   1     4928.43     4909.12     60.44 o 
 -17   1   1    12032.96    12344.98     88.93 o 
 -15   1   1    20016.88    20369.18    126.89 o 
 -13   1   1    32904.07    35127.04    207.18 o 
 -11   1   1     5010.15     4225.75     35.07 o 
  -9   1   1   109728.55   110978.75    688.28 o 
  -7   1   1    25309.57    25167.70    154.37 o 
  -5   1   1     3022.34     2960.78     22.67 o 
  -3   1   1     8568.88     8937.83     53.98 o 
  -1   1   1    26026.56    27244.20    189.84 o 
   1   1   1     1862.69     1905.81     15.01 o 
   3   1   1    41914.07    41201.38    228.56 o 
   5   1   1     5289.27     5144.15     36.62 o 
   7   1   1     6176.30     6331.90     47.68 o 
   9   1   1     7947.99     7778.95     56.89 o 
  11   1   1     5013.35     5277.08     41.96 o 
  13   1   1     6149.55     7255.03     57.07 o 
  15   1   1    10123.55    11215.26     81.29 o 
  17   1   1       35.42        5.72     20.99 o 
  19   1   1     3172.96     3327.02     50.48 o 
  21   1   1     3946.17     3929.09     61.92 o 
  23   1   1      585.20      777.47     42.20 o 
  25   1   1    18793.76    18898.06    190.58 o 
  27   1   1     7271.37     7534.42    108.21 o 
  29   1   1      102.19       35.78     54.46 o 
  31   1   1     4922.04     4931.96    125.26 o 
  33   1   1     4764.97     4604.27    255.84 o 
 -34   2   1       93.45     -111.84    235.01 o 
 -32   2   1     1537.20     1613.85     92.19 o 
 -30   2   1     3005.42     3346.06     77.08 o 
 -28   2   1     2454.44     2240.57     62.25 o 
 -26   2   1     1701.59     1845.98     55.55 o 
 -24   2   1     2685.91     2819.30     60.48 o 
 -22   2   1     2889.62     2839.08     55.66 o 
 -20   2   1     6595.62     6958.98     84.69 o 
 -18   2   1    30937.71    29439.03    217.81 o 
 -16   2   1    33615.74    34153.52    224.05 o 
 -14   2   1    26452.41    25635.37    158.26 o 
 -12   2   1    21418.47    23311.13    170.58 o 
 -10   2   1    37205.84    37462.07    238.20 o 
  -8   2   1     5416.35     5567.07     40.97 o 
  -6   2   1    25822.68    24227.18    143.10 o 
  -4   2   1    43163.53    40261.98    240.22 o 
  -2   2   1    16597.83    16331.04     99.26 o 
   0   2   1   368826.44   368511.81   2328.58 o 
   2   2   1     2612.90     2682.96     23.12 o 
   4   2   1       42.18       33.42      9.06 o 
   6   2   1     1410.01     1800.33     21.16 o 
   8   2   1     2192.33     1636.90     22.00 o 
  10   2   1      231.31      217.62     13.31 o 
  12   2   1      119.55      264.57     14.90 o 
  14   2   1      177.85      452.87     18.82 o 
  16   2   1     5985.85     6098.86     54.07 o 
  18   2   1    38919.07    37844.73    277.43 o 
  20   2   1    10846.89    10895.34    110.01 o 
  22   2   1     3244.78     3214.26     60.36 o 
  24   2   1     5377.32     5880.27     82.93 o 
  26   2   1     6724.61     6479.60     93.83 o 
  28   2   1    13163.96    13367.76    151.87 o 
  30   2   1     7681.77     8683.49    150.53 o 
  32   2   1     5140.74     5386.97    197.80 o 
 -33   3   1        6.50     -249.81    249.81 o 
 -31   3   1      587.23      603.02     76.16 o 
 -29   3   1       10.91      -21.90     53.21 o 
 -27   3   1     2574.43     2811.81     68.33 o 
 -25   3   1      624.64      510.34     42.50 o 
 -23   3   1     4270.68     4321.44     68.39 o 
 -21   3   1    10855.30    10660.38    108.40 o 
 -19   3   1     8082.37     7974.32     85.98 o 
 -17   3   1     1233.28     1179.46     31.61 o 
 -15   3   1      242.09      174.63     19.35 o 
 -13   3   1    43829.18    44017.64    280.08 o 
 -11   3   1    26651.39    24615.60    147.82 o 
  -9   3   1    43510.27    41690.09    253.75 o 
  -7   3   1     6022.59     5261.23     41.64 o 
  -5   3   1    30392.50    32058.93    196.66 o 
  -3   3   1    24220.56    24897.40    156.66 o 
  -1   3   1    16493.36    17018.54    109.29 o 
   1   3   1     7137.20     6116.85     44.05 o 
   3   3   1    46780.60    45760.37    274.53 o 
   5   3   1     2124.46     1727.78     21.50 o 
   7   3   1      576.53      702.60     14.42 o 
   9   3   1     8508.80     7995.01     56.88 o 
  11   3   1     7395.22     7576.77     55.45 o 
  13   3   1       46.69      156.81     18.20 o 
  15   3   1     2523.12     2861.66     40.23 o 
  17   3   1       55.31       58.64     24.35 o 
  19   3   1       43.58       48.77     31.91 o 
  21   3   1     2763.08     2617.20     52.93 o 
  23   3   1    10442.85    10789.24    114.24 o 
  25   3   1     8279.94     7869.34     99.68 o 
  27   3   1     3420.46     3479.36     77.83 o 
  29   3   1     1995.76     1713.90     79.94 o 
  31   3   1     1648.90     1556.20    104.96 o 
 -32   4   1     1229.55     1075.10    139.30 o 
 -30   4   1      231.26      290.24     84.92 o 
 -28   4   1      311.41      174.67     57.66 o 
 -26   4   1      326.42      367.00     49.96 o 
 -24   4   1     1619.34     1499.76     50.08 o 
 -22   4   1     1352.05     1560.22     47.85 o 
 -20   4   1     1779.04     1824.26     46.29 o 
 -18   4   1     2692.25     2474.05     57.14 o 
 -16   4   1     1561.09     1456.08     33.48 o 
 -14   4   1      113.90      194.71     20.16 o 
 -12   4   1      930.25      763.19     20.56 o 
 -10   4   1     7105.09     7713.19     56.72 o 
  -8   4   1     1220.31     1651.16     21.51 o 
  -6   4   1      210.23       47.96     12.94 o 
  -4   4   1     2386.83     1685.37     21.61 o 
  -2   4   1     7850.10     8229.71     55.91 o 
   0   4   1      446.84      622.59     15.17 o 
   2   4   1     8746.90     8246.79     64.12 o 
   4   4   1     1432.45     1342.42     24.29 o 
   6   4   1     3679.79     3218.19     36.18 o 
   8   4   1     6141.60     5277.43     41.15 o 
  10   4   1     3035.09     3353.65     36.99 o 
  12   4   1     1661.84     1381.06     27.94 o 
  14   4   1     1123.19     1042.59     29.11 o 
  16   4   1      867.94      854.77     32.58 o 
  18   4   1     1769.03     1510.28     42.14 o 
  20   4   1       14.75       72.92     34.66 o 
  22   4   1      234.92      239.36     39.01 o 
  24   4   1     1893.12     1916.96     56.06 o 
  26   4   1      342.62      264.59     52.08 o 
  28   4   1      495.38      363.81     68.29 o 
  30   4   1     1508.32     1621.24     93.67 o 
 -31   5   1       99.32       40.01    128.57 o 
 -29   5   1      812.18      745.18     91.08 o 
 -27   5   1      317.11      279.81     65.69 o 
 -25   5   1      206.25      172.93     52.21 o 
 -23   5   1      175.59      135.60     43.54 o 
 -21   5   1     1987.03     1939.01     59.95 o 
 -19   5   1     2840.93     2860.70     56.43 o 
 -17   5   1    12359.65    12326.13    110.88 o 
 -15   5   1    14097.06    13725.93    108.31 o 
 -13   5   1     7536.14     8029.34     70.20 o 
 -11   5   1      238.99      237.98     19.68 o 
  -9   5   1      126.93      107.82     18.10 o 
  -7   5   1    24291.75    25814.65    170.08 o 
  -5   5   1      398.57      134.63     15.81 o 
  -3   5   1    12337.57    11857.38     85.72 o 
  -1   5   1    26364.63    27001.01    167.37 o 
   1   5   1      768.67      773.47     18.81 o 
   3   5   1     4636.69     4282.31     39.75 o 
   5   5   1     1502.85     2044.71     27.16 o 
   7   5   1     1159.04     1257.06     25.08 o 
   9   5   1     1466.63     1179.54     24.15 o 
  11   5   1     1996.26     2136.72     33.45 o 
  13   5   1      728.70      937.63     27.90 o 
  15   5   1     1277.16     1181.66     34.27 o 
  17   5   1     5735.93     6010.29     73.81 o 
  19   5   1      411.28      416.94     40.25 o 
  21   5   1     6779.10     6891.40     92.36 o 
  23   5   1      536.68      506.30     48.78 o 
  25   5   1      654.12      548.53     58.98 o 
  27   5   1     2007.57     1879.82     92.94 o 
  29   5   1     4841.34     4585.55    156.01 o 
 -30   6   1      604.16      709.46    138.72 o 
 -28   6   1       17.44       42.21     91.92 o 
 -26   6   1     2228.95     2100.57     88.97 o 
 -24   6   1     5428.84     5607.14    123.83 o 
 -22   6   1       50.48       46.40     47.09 o 
 -20   6   1     3118.41     2935.32     58.79 o 
 -18   6   1     9143.58     9214.42     93.64 o 
 -16   6   1     1014.54      951.55     35.57 o 
 -14   6   1     2507.74     2757.14     43.50 o 
 -12   6   1    19730.61    19009.14    167.26 o 
 -10   6   1    26542.97    26606.53    192.90 o 
  -8   6   1     8146.90     7436.72     69.48 o 
  -6   6   1      119.27      131.21     22.64 o 
  -4   6   1     6986.33     6878.04     65.42 o 
  -2   6   1     4108.10     3914.30     43.06 o 
   0   6   1     8110.04     8498.33     68.14 o 
   2   6   1    10279.91     9750.80     78.49 o 
   4   6   1     3020.39     2670.95     38.83 o 
   6   6   1     4264.10     3921.25     49.55 o 
   8   6   1        1.00       23.37     22.54 o 
  10   6   1     8815.93     8984.94     80.45 o 
  12   6   1     1232.01     1271.24     33.33 o 
  14   6   1       53.32       91.47     28.91 o 
  16   6   1       19.60       30.12     30.79 o 
  18   6   1     2018.77     2108.36     51.26 o 
  20   6   1     2617.77     2565.14     62.59 o 
  22   6   1     2119.95     2279.71     66.69 o 
  24   6   1     5951.38     6293.62    116.91 o 
  26   6   1     7097.58     7124.49    154.69 o 
  28   6   1      558.80      564.33    130.33 o 
 -27   7   1      101.37      187.78    108.58 o 
 -25   7   1      275.37      161.67     86.62 o 
 -23   7   1      433.94      433.06     63.40 o 
 -21   7   1     6590.69     6788.37     99.04 o 
 -19   7   1      910.63     1124.13     46.43 o 
 -17   7   1     4584.24     4916.86     92.32 o 
 -15   7   1     3279.07     3410.24     64.66 o 
 -13   7   1      797.47      820.44     34.96 o 
 -11   7   1     1181.73     1301.50     37.22 o 
  -9   7   1      805.31      790.90     31.72 o 
  -7   7   1    11591.29    12001.13    105.01 o 
  -5   7   1     1772.04     1687.05     35.31 o 
  -3   7   1     3348.73     3485.34     50.16 o 
  -1   7   1      339.43      379.00     27.21 o 
   1   7   1     2768.76     2920.42     49.63 o 
   3   7   1      314.22      295.08     25.99 o 
   5   7   1     1080.59     1035.55     32.21 o 
   7   7   1      907.39      846.81     31.55 o 
   9   7   1     1005.31     1059.91     33.44 o 
  11   7   1      694.22      771.09     32.42 o 
  13   7   1       35.72       18.27     31.46 o 
  15   7   1     1919.41     2023.23     48.88 o 
  17   7   1     5421.78     5800.09     82.74 o 
  19   7   1      921.41      845.89     52.46 o 
  21   7   1      487.21      543.93     56.19 o 
  23   7   1     1138.07     1217.54     87.51 o 
  25   7   1      637.18      604.09     92.27 o 
  27   7   1     1292.54     1683.30    190.09 o 
 -26   8   1       77.61      594.74    197.37 o 
 -24   8   1      211.20      181.34     99.66 o 
 -22   8   1       25.98      -22.56     73.37 o 
 -20   8   1      527.10      593.71     53.92 o 
 -18   8   1      178.42      134.15     43.95 o 
 -16   8   1        0.50       20.08     42.48 o 
 -14   8   1       22.95       -4.49     38.46 o 
 -12   8   1     1144.67     1358.83     43.44 o 
 -10   8   1      941.33      929.70     41.68 o 
  -8   8   1      130.24       31.12     34.05 o 
  -6   8   1     2801.10     2794.76     52.13 o 
  -4   8   1        7.08       21.73     31.54 o 
  -2   8   1     1784.72     1511.16     42.18 o 
   0   8   1       28.28       43.59     30.40 o 
   2   8   1     2489.07     2525.84     49.09 o 
   4   8   1      332.03      244.52     33.12 o 
   6   8   1     1265.39     1327.36     43.73 o 
   8   8   1      335.89      459.46     38.41 o 
  10   8   1      551.42      546.90     37.14 o 
  12   8   1       68.02      104.49     38.03 o 
  14   8   1       79.28      128.64     40.23 o 
  16   8   1      551.77      597.88     49.03 o 
  18   8   1     3416.73     3461.48     75.88 o 
  20   8   1     2542.50     2457.82    129.57 o 
  22   8   1      189.36      285.29     79.66 o 
  24   8   1      167.88      232.55    114.49 o 
 -23   9   1      832.98      644.32    250.72 o 
 -21   9   1      629.21      497.31    268.03 o 
 -19   9   1      302.52      163.88     67.08 o 
 -17   9   1     2640.94     2599.41     74.91 o 
 -15   9   1     2458.31     2312.20     71.89 o 
 -13   9   1       84.50       -9.75     44.24 o 
 -11   9   1      146.46       70.59     42.87 o 
  -9   9   1      453.84      422.33     41.28 o 
  -7   9   1       12.75       29.95     37.21 o 
  -5   9   1     3885.30     3514.97     62.84 o 
  -3   9   1       12.38      -36.42     36.42 o 
  -1   9   1     3111.35     3075.08     58.20 o 
   1   9   1      283.73      225.76     38.03 o 
   3   9   1     1050.92     1080.01     42.57 o 
   5   9   1     1104.22      963.29     43.21 o 
   7   9   1        7.00       19.12     38.98 o 
   9   9   1        0.49      -11.95     40.41 o 
  11   9   1      151.55      174.13     47.56 o 
  13   9   1      644.73      541.14     49.80 o 
  15   9   1     1497.53     1658.69     61.49 o 
  17   9   1      375.75      426.75     59.15 o 
  19   9   1       90.39       27.89     83.63 o 
  21   9   1      199.67      164.86    225.46 o 
 -18  10   1      705.72      712.83    139.57 o 
 -16  10   1      441.65      573.43     86.09 o 
 -14  10   1     1498.58     1516.33     68.87 o 
 -12  10   1     3180.14     3262.03     84.79 o 
 -10  10   1      578.96      698.20     57.38 o 
  -8  10   1      596.62      703.44     53.17 o 
  -6  10   1     1276.02     1265.87     54.41 o 
  -4  10   1       13.39      -44.44     44.44 o 
  -2  10   1      185.24      148.60     47.01 o 
   0  10   1       31.10       76.07     47.61 o 
   2  10   1     2082.21     2057.81     59.74 o 
   4  10   1     1157.24     1300.78     56.76 o 
   6  10   1      589.09      420.51     47.67 o 
   8  10   1      438.21      394.76     53.26 o 
  10  10   1      859.59      940.74     60.36 o 
  12  10   1      206.84      284.60     59.32 o 
  14  10   1       40.50       25.46     62.45 o 
  16  10   1      244.83      161.49    151.23 o 
 -13  11   1       22.37       16.03    135.64 o 
 -11  11   1       10.39      -94.35     94.35 o 
  -9  11   1      354.31      321.25    106.38 o 
  -7  11   1     1129.83     1294.55     72.03 o 
  -5  11   1     1258.17     1716.71     85.46 o 
  -3  11   1      500.72      581.59     60.88 o 
  -1  11   1       43.08       85.11     63.30 o 
   1  11   1        3.25      -62.52     62.52 o 
   3  11   1      130.50      156.97     62.18 o 
   5  11   1     1190.47     1134.92     72.01 o 
   7  11   1       13.11      -72.35     97.84 o 
   9  11   1     1566.50     1576.05    110.91 o 
  11  11   1      132.68      317.00    102.76 o 
 -34   0   2     4489.05     3907.40    245.12 o 
 -32   0   2     6011.59     6868.32    197.90 o 
 -30   0   2     4752.03     5014.94    128.62 o 
 -28   0   2    20830.29    21196.74    300.19 o 
 -26   0   2      454.23      558.14     62.03 o 
 -24   0   2    35249.70    35846.76    464.52 o 
 -22   0   2    21367.09    21314.79    271.78 o 
 -20   0   2    26674.30    27344.88    317.36 o 
 -18   0   2    21519.21    21554.68    220.47 o 
 -16   0   2    10723.78    10440.12    102.92 o 
 -14   0   2     5785.10     7616.52     81.11 o 
 -12   0   2     3242.40     2878.01     51.37 o 
 -10   0   2    69075.41    71613.55    604.90 o 
  -8   0   2      607.74      254.08     15.26 o 
  -6   0   2     8800.60     8592.54     80.08 o 
  -4   0   2    16790.21    15938.08    133.73 o 
  -2   0   2    16910.81    14522.55    141.93 o 
   0   0   2     7519.97     7441.19     80.12 o 
   2   0   2     2882.28     2198.14     27.32 o 
   4   0   2    55819.73    56013.52    474.75 o 
   6   0   2    40629.86    43641.12    375.60 o 
   8   0   2      980.80      944.87     22.57 o 
  10   0   2    97278.54   101366.42    838.23 o 
  12   0   2    13920.84    11882.01    151.39 o 
  14   0   2    41715.17    41450.23    419.60 o 
  16   0   2    10517.02     9042.91    112.29 o 
  18   0   2    51147.14    54801.05    643.72 o 
  20   0   2     6323.84     6158.32    114.10 o 
  22   0   2     8153.39     9111.50    142.82 o 
  24   0   2    11014.45    11294.17    170.14 o 
  26   0   2    19715.80    20794.96    314.45 o 
  28   0   2    10819.49    10543.55    197.52 o 
  30   0   2     2189.55     2591.09    115.48 o 
  32   0   2     1844.50     1625.16    268.78 o 
 -35   1   2       38.56     -167.49    167.49 o 
 -33   1   2      907.45      862.33     79.71 o 
 -31   1   2     4006.88     3925.66     84.76 o 
 -29   1   2     3884.32     4067.52     80.02 o 
 -27   1   2    12889.97    13210.35    137.23 o 
 -25   1   2     8751.09     9167.50    104.89 o 
 -23   1   2      913.00      838.35     38.24 o 
 -21   1   2      851.40     1012.83     34.81 o 
 -19   1   2    12064.54    11204.25     99.31 o 
 -17   1   2    18059.66    19498.32    134.36 o 
 -15   1   2     8842.34     6903.48     51.93 o 
 -13   1   2    38947.77    40064.07    236.68 o 
 -11   1   2    23292.85    22265.85    144.98 o 
  -9   1   2      479.63      670.13     13.20 o 
  -7   1   2     2750.71     2535.62     23.65 o 
  -5   1   2    11919.12    12633.79     73.13 o 
  -3   1   2    31409.69    32025.52    178.95 o 
  -1   1   2    21726.47    19812.38    143.06 o 
   1   1   2       43.66       76.29      5.61 o 
   3   1   2     3266.08     3505.88     25.12 o 
   5   1   2    25178.04    22691.65    142.98 o 
   7   1   2    32029.35    30967.43    199.03 o 
   9   1   2    45678.21    44303.87    279.23 o 
  11   1   2    14013.34    15801.13    101.65 o 
  13   1   2      167.63       92.88     14.30 o 
  15   1   2    10598.20    11059.43     83.69 o 
  17   1   2    13933.40    14020.94    107.55 o 
  19   1   2    11644.30    11064.77     98.55 o 
  21   1   2    11676.62    12115.72    123.12 o 
  23   1   2     5564.80     5896.32     83.81 o 
  25   1   2     2762.60     2780.93     67.73 o 
  27   1   2       91.47       96.35     53.06 o 
  29   1   2     3038.73     2723.03     81.76 o 
  31   1   2     2507.29     2501.47    108.01 o 
  33   1   2     1833.27     1775.08    197.68 o 
 -34   2   2       83.78      -90.35    147.01 o 
 -32   2   2      170.10      -14.41     70.84 o 
 -30   2   2        4.46      -24.34     52.58 o 
 -28   2   2      531.85      612.93     49.90 o 
 -26   2   2      765.03      819.12     48.30 o 
 -24   2   2        1.85      -38.59     38.59 o 
 -22   2   2     2734.81     2349.86     55.01 o 
 -20   2   2       53.46       64.98     28.24 o 
 -18   2   2     2641.48     2453.65     37.95 o 
 -16   2   2     3119.28     3062.48     36.47 o 
 -14   2   2      986.55     1018.02     20.70 o 
 -12   2   2    30367.38    32466.56    210.52 o 
 -10   2   2     8073.81     8322.27     60.03 o 
  -8   2   2     1524.93     1042.34     15.68 o 
  -6   2   2    52539.80    54829.83    326.14 o 
  -4   2   2    42119.43    45848.92    264.09 o 
  -2   2   2     1175.00     1788.78     18.89 o 
   0   2   2    30483.05    30965.38    202.89 o 
   2   2   2    13141.49    14496.18     90.61 o 
   4   2   2     4770.40     4892.83     34.80 o 
   6   2   2     1751.40     1355.31     19.43 o 
   8   2   2     3378.96     3537.69     31.46 o 
  10   2   2     1212.75     1253.51     19.46 o 
  12   2   2     2096.05     1599.28     22.92 o 
  14   2   2    12631.74    13039.87     93.41 o 
  16   2   2     1848.28     2329.88     39.80 o 
  18   2   2     1856.83     1890.72     43.91 o 
  20   2   2       51.24      -30.94     30.94 o 
  22   2   2       11.16      -36.04     36.04 o 
  24   2   2      873.96      898.38     48.63 o 
  26   2   2     1495.25     1359.68     57.61 o 
  28   2   2      565.71      579.04     58.27 o 
  30   2   2       50.44      -41.44     72.18 o 
  32   2   2       12.74      119.79    259.37 o 
 -33   3   2      418.99      157.71    121.71 o 
 -31   3   2     3062.00     3151.06    155.06 o 
 -29   3   2     1487.21     1459.48     60.88 o 
 -27   3   2     1625.07     1674.56     56.62 o 
 -25   3   2     1952.58     1965.38     53.89 o 
 -23   3   2    15733.71    16079.98    154.54 o 
 -21   3   2     1737.09     1620.25     40.92 o 
 -19   3   2     5218.23     5440.68     63.37 o 
 -17   3   2    17410.09    17163.24    138.90 o 
 -15   3   2     2233.98     2394.67     42.59 o 
 -13   3   2     5973.20     5607.95     44.43 o 
 -11   3   2     6832.06     7266.13     50.89 o 
  -9   3   2    11672.22    11377.27     71.23 o 
  -7   3   2     3050.19     3076.52     29.46 o 
  -5   3   2        9.49       13.38      9.89 o 
  -3   3   2     3633.97     4077.49     32.91 o 
  -1   3   2      737.86     1135.07     20.46 o 
   1   3   2     7609.68     7976.17     53.78 o 
   3   3   2      547.29      347.59     12.69 o 
   5   3   2     3330.15     3722.56     32.44 o 
   7   3   2     8758.03     9287.35     59.43 o 
   9   3   2    11628.67    11825.20     79.93 o 
  11   3   2    10685.99    10936.04     79.47 o 
  13   3   2    15273.58    14832.73    108.94 o 
  15   3   2    11257.41    12157.08     96.05 o 
  17   3   2     5074.53     4710.57     53.62 o 
  19   3   2     1131.53     1402.20     37.54 o 
  21   3   2    13237.45    12948.69    124.30 o 
  23   3   2      140.51       24.32     40.26 o 
  25   3   2     5970.20     6390.28     93.74 o 
  27   3   2     3548.34     3604.36     89.80 o 
  29   3   2     1931.43     2036.97    102.33 o 
  31   3   2     1139.16     1035.09    265.21 o 
 -32   4   2      957.94      822.83    130.82 o 
 -30   4   2    12217.95    12615.85    203.41 o 
 -28   4   2     4346.51     4133.72    100.87 o 
 -26   4   2     8648.88     9002.31    121.02 o 
 -24   4   2     7156.14     7278.14     92.39 o 
 -22   4   2     9658.88     9783.66    103.86 o 
 -20   4   2     3557.67     3237.00     64.89 o 
 -18   4   2    17120.22    17144.01    155.56 o 
 -16   4   2     5777.42     5551.60     61.41 o 
 -14   4   2    15449.65    15830.70    114.25 o 
 -12   4   2     5434.39     5305.41     46.66 o 
 -10   4   2    15343.08    14883.95     94.31 o 
  -8   4   2       45.77       52.02     13.29 o 
  -6   4   2       14.96       81.79     12.73 o 
  -4   4   2     1975.53     2286.66     26.26 o 
  -2   4   2     7456.92     9286.33     63.14 o 
   0   4   2       16.87      100.69     12.74 o 
   2   4   2     3178.68     3675.03     33.46 o 
   4   4   2     4292.08     4590.34     37.92 o 
   6   4   2     5915.88     5893.80     44.77 o 
   8   4   2    25043.65    25256.54    154.30 o 
  10   4   2     6952.43     6663.25     55.80 o 
  12   4   2    17757.56    18184.72    134.40 o 
  14   4   2     9415.38     9090.70     85.30 o 
  16   4   2    11724.62    11701.09    105.96 o 
  18   4   2     8087.18     8024.65     87.75 o 
  20   4   2    21018.77    20802.88    185.58 o 
  22   4   2     3720.87     3718.22     67.81 o 
  24   4   2     6956.22     6976.47     98.52 o 
  26   4   2     5551.71     5278.32     96.56 o 
  28   4   2     3078.94     3124.05    100.43 o 
  30   4   2     2655.60     2876.86    142.79 o 
 -31   5   2      244.82      342.30    127.37 o 
 -29   5   2     1027.66      938.22     91.86 o 
 -27   5   2     6400.78     6577.53    111.46 o 
 -25   5   2     5596.53     5692.69     99.27 o 
 -23   5   2     1387.98     1332.59     50.58 o 
 -21   5   2     5670.42     5853.67     81.31 o 
 -19   5   2     6697.02     6453.50     78.65 o 
 -17   5   2     7274.49     7206.11     73.63 o 
 -15   5   2     1267.53     1122.19     29.48 o 
 -13   5   2     6562.41     6529.62     58.26 o 
 -11   5   2     2960.63     2844.91     35.41 o 
  -9   5   2      467.83      390.34     19.60 o 
  -7   5   2      811.57      850.49     19.97 o 
  -5   5   2     3298.66     3533.27     35.32 o 
  -3   5   2     4120.85     4744.98     42.83 o 
  -1   5   2      504.72      607.18     17.46 o 
   1   5   2     1170.68     1112.23     20.62 o 
   3   5   2     1491.35     1355.67     21.76 o 
   5   5   2     4977.43     4990.03     45.45 o 
   7   5   2     5281.86     4773.68     45.69 o 
   9   5   2     3886.51     3862.81     43.58 o 
  11   5   2     7351.04     7836.59     68.77 o 
  13   5   2     2171.14     1879.65     35.99 o 
  15   5   2     3743.37     3932.63     56.10 o 
  17   5   2     9051.10     8778.17     96.82 o 
  19   5   2     1920.50     2047.25     49.06 o 
  21   5   2     1136.62     1042.38     48.47 o 
  23   5   2     8140.82     8208.11    115.61 o 
  25   5   2      437.84      244.09     59.01 o 
  27   5   2      486.44      375.49     76.67 o 
  29   5   2     1190.58      962.17    133.93 o 
 -30   6   2      129.41      315.58    185.63 o 
 -28   6   2      200.73      240.78     92.91 o 
 -26   6   2       57.07        3.87     65.67 o 
 -24   6   2        1.27       22.24     54.43 o 
 -22   6   2       77.44      111.11     44.57 o 
 -20   6   2     3529.73     3809.94     68.16 o 
 -18   6   2     1344.84     1501.74     41.60 o 
 -16   6   2     2795.93     2835.92     45.63 o 
 -14   6   2     2486.90     2422.45     44.62 o 
 -12   6   2     1329.67     1456.91     32.07 o 
 -10   6   2     4864.64     5149.66     55.45 o 
  -8   6   2     7963.15     7926.74     72.73 o 
  -6   6   2     3497.94     3282.57     45.12 o 
  -4   6   2      920.29      934.01     24.56 o 
  -2   6   2      674.82      603.92     21.44 o 
   0   6   2     2837.12     2531.93     36.03 o 
   2   6   2      487.13      557.79     22.13 o 
   4   6   2      553.34      710.07     25.78 o 
   6   6   2     1006.47      898.21     27.43 o 
   8   6   2     1918.31     1844.50     33.21 o 
  10   6   2     2090.21     2202.75     38.63 o 
  12   6   2      171.11      166.22     27.65 o 
  14   6   2      272.40      252.97     31.26 o 
  16   6   2       78.38       93.86     36.31 o 
  18   6   2       68.31       60.25     41.36 o 
  20   6   2     1497.73     1526.33     54.30 o 
  22   6   2       67.83      121.64     51.80 o 
  24   6   2       58.82      -67.25     67.25 o 
  26   6   2      689.65      641.25     88.94 o 
  28   6   2       56.54     -136.44    136.44 o 
 -29   7   2       84.18      149.81    123.88 o 
 -27   7   2      295.37      112.23    104.39 o 
 -25   7   2     1777.18     1714.83     95.25 o 
 -23   7   2     2752.91     2813.39     80.07 o 
 -21   7   2       45.07       84.87     50.61 o 
 -19   7   2     7073.87     7172.47    101.39 o 
 -17   7   2     2428.71     2481.11     52.17 o 
 -15   7   2      641.01      717.95     36.81 o 
 -13   7   2     1233.60     1098.66     34.06 o 
 -11   7   2     1092.77     1097.06     33.24 o 
  -9   7   2      744.05      621.97     29.33 o 
  -7   7   2     6664.11     6327.60     67.06 o 
  -5   7   2       65.50       62.18     25.72 o 
  -3   7   2     1281.23     1400.42     34.81 o 
  -1   7   2     1756.96     1638.81     35.63 o 
   1   7   2       10.65       26.92     24.76 o 
   3   7   2     2439.31     2422.70     44.97 o 
   5   7   2      148.29      176.33     29.30 o 
   7   7   2      282.89      306.47     29.15 o 
   9   7   2      437.17      360.83     28.52 o 
  11   7   2    14117.89    14138.62    117.92 o 
  13   7   2     1155.30     1200.55     41.27 o 
  15   7   2     9439.67     9643.62    111.63 o 
  17   7   2      730.62      677.15     50.58 o 
  19   7   2      328.74      363.57     51.23 o 
  21   7   2       29.12      -52.38     52.38 o 
  23   7   2     4515.35     4337.18    212.66 o 
  25   7   2      106.34       65.08    101.01 o 
 -26   8   2     3674.11     3646.87    238.38 o 
 -24   8   2      301.27      140.32     92.81 o 
 -22   8   2      111.44       26.46     61.93 o 
 -20   8   2      833.72      752.10     54.13 o 
 -18   8   2     3624.57     3513.51     90.18 o 
 -16   8   2      748.22      740.89     43.90 o 
 -14   8   2     3078.57     3349.72     62.53 o 
 -12   8   2    12174.21    12233.72    123.71 o 
 -10   8   2      129.86       32.12     35.45 o 
  -8   8   2     2805.82     2814.22     51.03 o 
  -6   8   2     1056.22     1070.87     39.18 o 
  -4   8   2     1801.75     1632.31     43.28 o 
  -2   8   2      499.25      477.98     35.37 o 
   0   8   2       18.32       21.00     32.06 o 
   2   8   2       59.36       85.14     30.61 o 
   4   8   2       63.02       24.53     36.00 o 
   6   8   2     2219.52     2100.89     48.96 o 
   8   8   2    14043.00    14692.74    147.83 o 
  10   8   2     1470.70     1596.68     47.27 o 
  12   8   2       42.55      -18.19     37.93 o 
  14   8   2      503.43      483.20     44.61 o 
  16   8   2     3159.31     3272.22     87.19 o 
  18   8   2     1202.13     1431.98     71.39 o 
  20   8   2     4997.40     5316.90    117.31 o 
  22   8   2      791.46      874.11    103.65 o 
  24   8   2     1650.17     1667.54    198.52 o 
 -23   9   2       13.98     -108.17    208.17 o 
 -21   9   2     4580.52     5390.48    225.07 o 
 -19   9   2     2180.85     2482.92     82.58 o 
 -17   9   2       66.80      201.22     55.96 o 
 -15   9   2        6.90        9.95     49.70 o 
 -13   9   2       12.69       17.79     43.91 o 
 -11   9   2        4.95      -41.78     41.78 o 
  -9   9   2      521.27      632.00     45.47 o 
  -7   9   2     4580.64     4656.94     81.08 o 
  -5   9   2     1274.67     1172.45     44.86 o 
  -3   9   2     1757.67     1838.58     52.13 o 
  -1   9   2     1429.29     1474.32     49.33 o 
   1   9   2      583.99      715.90     43.32 o 
   3   9   2      132.41       91.04     40.18 o 
   5   9   2      145.16      227.98     41.04 o 
   7   9   2     2190.06     2009.00     55.66 o 
   9   9   2      836.11      968.79     50.15 o 
  11   9   2     1193.84     1379.59     54.88 o 
  13   9   2     5979.85     6734.76     98.54 o 
  15   9   2      142.83      292.43     54.61 o 
  17   9   2     1887.55     1993.16     80.14 o 
  19   9   2      375.70      312.09    113.48 o 
 -18  10   2     1004.45      986.16    126.23 o 
 -16  10   2      637.45      647.87     86.68 o 
 -14  10   2      295.21      380.36     59.41 o 
 -12  10   2       45.59      125.31     57.23 o 
 -10  10   2     1233.76     1083.35     59.53 o 
  -8  10   2      828.46      815.86     51.65 o 
  -6  10   2     1327.98     1190.20     60.38 o 
  -4  10   2      133.28      101.64     45.43 o 
  -2  10   2      448.85      399.22     49.43 o 
   0  10   2     1793.87     1984.66     63.81 o 
   2  10   2      747.41      684.23     51.97 o 
   4  10   2     1262.33     1286.73     55.60 o 
   6  10   2      415.04      448.91     49.12 o 
   8  10   2        2.21      -14.27     53.12 o 
  10  10   2       11.39       64.13     56.97 o 
  12  10   2        0.27      -56.41     56.41 o 
  14  10   2      651.49      462.30     83.09 o 
  16  10   2      727.61      426.43    177.64 o 
 -13  11   2      485.72      305.03    127.01 o 
 -11  11   2      213.55      153.29     97.37 o 
  -9  11   2       52.54        6.22     75.06 o 
  -7  11   2      588.41      598.15     61.09 o 
  -5  11   2      491.52      505.62     60.78 o 
  -3  11   2       29.40       -7.72     58.37 o 
  -1  11   2       40.20       51.13     67.85 o 
   1  11   2      757.21      678.24     69.39 o 
   3  11   2      651.85      635.34     69.54 o 
   5  11   2        4.59      -17.60     69.27 o 
   7  11   2        2.61      -74.67     94.23 o 
   9  11   2      761.62      808.72    109.41 o 
  11  11   2      101.70      -65.20    134.12 o 
 -35   1   3     2041.59     1973.35    187.40 o 
 -33   1   3     1641.27     1607.13     81.45 o 
 -31   1   3     4061.37     4501.55     90.76 o 
 -29   1   3     2709.49     2721.91     67.96 o 
 -27   1   3     8891.51     9072.14    109.91 o 
 -25   1   3      110.21      125.03     37.47 o 
 -23   1   3      732.63      760.52     36.72 o 
 -21   1   3       39.85        4.98     27.53 o 
 -19   1   3     9131.45     9227.58     83.57 o 
 -17   1   3     3163.05     3212.76     37.66 o 
 -15   1   3     3295.40     3810.24     37.43 o 
 -13   1   3     1948.43     2138.06     26.28 o 
 -11   1   3    23409.65    25976.57    163.73 o 
  -9   1   3    51881.55    52772.77    327.38 o 
  -7   1   3      546.13      421.12     10.71 o 
  -5   1   3     1850.18     1598.89     20.73 o 
  -3   1   3    75857.91    77857.89    467.75 o 
  -1   1   3     3353.40     3532.03     27.35 o 
   1   1   3    13812.20    12914.17     84.32 o 
   3   1   3    93667.12    95208.25    601.54 o 
   5   1   3    16983.14    16301.70    101.43 o 
   7   1   3    19641.71    19706.51    129.60 o 
   9   1   3    13622.44    15014.04     95.75 o 
  11   1   3    32946.57    35197.07    213.96 o 
  13   1   3     8658.67     8466.73     69.44 o 
  15   1   3    15114.94    14860.83    111.24 o 
  17   1   3     7290.19     7353.99     74.14 o 
  19   1   3     1344.84     1270.60     35.26 o 
  21   1   3     3247.86     3251.37     59.50 o 
  23   1   3       21.77      -22.40     41.08 o 
  25   1   3     1504.64     1312.13     56.80 o 
  27   1   3       98.41       83.37     54.63 o 
  29   1   3     1340.00     1350.77     85.70 o 
  31   1   3       77.21     -144.15    144.15 o 
 -34   2   3     3582.98     3022.50    128.01 o 
 -32   2   3     2011.25     1899.79     82.55 o 
 -30   2   3     5516.28     5836.22     98.86 o 
 -28   2   3     7354.60     7262.61    102.30 o 
 -26   2   3    15549.89    16304.36    169.51 o 
 -24   2   3    20442.46    19492.41    192.10 o 
 -22   2   3     1721.87     1879.00     48.78 o 
 -20   2   3      677.83      705.34     32.32 o 
 -18   2   3       15.88       56.34     20.54 o 
 -16   2   3    13264.31    14480.80     98.85 o 
 -14   2   3    30921.32    34978.29    203.61 o 
 -12   2   3      534.98      764.59     15.84 o 
 -10   2   3     5888.60     6529.12     45.29 o 
  -8   2   3     7511.27     7307.11     49.92 o 
  -6   2   3    29054.72    28168.34    166.93 o 
  -4   2   3   119192.41   118620.47    699.18 o 
  -2   2   3   163357.75   164047.86   1126.78 o 
   0   2   3      694.92      629.05     13.51 o 
   2   2   3      727.82      711.11     12.20 o 
   4   2   3    37427.06    38122.48    235.97 o 
   6   2   3    38581.43    39601.79    239.07 o 
   8   2   3    29075.21    27047.31    161.45 o 
  10   2   3    90847.84    93615.55    579.32 o 
  12   2   3    12302.24    11283.51     78.71 o 
  14   2   3    11056.39    11342.27     85.28 o 
  16   2   3     3568.43     3665.73     45.14 o 
  18   2   3     3460.71     3606.39     50.58 o 
  20   2   3    11565.89    11486.84    106.59 o 
  22   2   3     5102.17     5381.50     76.25 o 
  24   2   3     2428.43     2591.82     64.92 o 
  26   2   3       75.61       85.91     50.59 o 
  28   2   3       27.70      -34.23     58.38 o 
  30   2   3       11.32      -18.07     84.60 o 
 -33   3   3     6599.17     7105.89    187.35 o 
 -31   3   3     5277.50     5481.12    119.02 o 
 -29   3   3     4858.54     5039.81    112.26 o 
 -27   3   3     1030.42      920.55     51.22 o 
 -25   3   3      859.57      772.84     45.45 o 
 -23   3   3     2298.12     2036.31     45.35 o 
 -21   3   3     2005.44     1786.92     45.86 o 
 -19   3   3     7491.50     7398.37     79.60 o 
 -17   3   3     6569.59     5982.55     59.22 o 
 -15   3   3       24.67       31.66     16.70 o 
 -13   3   3     2116.04     1954.86     28.25 o 
 -11   3   3     4045.86     3312.69     29.59 o 
  -9   3   3    18000.39    18827.37    114.48 o 
  -7   3   3      871.75      796.90     14.62 o 
  -5   3   3    18693.28    19124.31    117.25 o 
  -3   3   3    22853.32    24385.99    158.86 o 
  -1   3   3    12862.38    12173.49     87.94 o 
   1   3   3    72406.18    72443.88    438.66 o 
   3   3   3    10840.64     8479.23     58.70 o 
   5   3   3    48121.91    47696.47    305.13 o 
   7   3   3      216.14      134.02     12.57 o 
   9   3   3    10347.13    11162.13     74.46 o 
  11   3   3     5853.73     5560.96     50.01 o 
  13   3   3    23848.26    24717.69    168.69 o 
  15   3   3     1362.10      990.03     27.37 o 
  17   3   3    28936.76    29428.20    214.90 o 
  19   3   3     2417.27     2296.11     57.97 o 
  21   3   3       61.30      -30.54     37.16 o 
  23   3   3      708.63      622.29     49.59 o 
  25   3   3       43.39      -48.05     48.05 o 
  27   3   3      265.25      197.99     56.23 o 
  29   3   3      201.69      170.51     84.47 o 
 -34   4   3        0.13       53.87    281.93 o 
 -32   4   3     1519.28     1386.33    104.71 o 
 -30   4   3        8.53       69.35     66.22 o 
 -28   4   3       49.55      -23.73     51.58 o 
 -26   4   3       10.32      -45.39     45.39 o 
 -24   4   3     2025.31     1674.75     51.81 o 
 -22   4   3     1147.17     1250.08     40.97 o 
 -20   4   3     3728.35     4078.80     62.12 o 
 -18   4   3      598.01      446.21     29.87 o 
 -16   4   3        9.30       25.62     23.50 o 
 -14   4   3     1297.10     1517.69     25.58 o 
 -12   4   3      901.15      736.24     18.94 o 
 -10   4   3     6264.75     6398.64     49.13 o 
  -8   4   3       20.08       22.99     12.27 o 
  -6   4   3      583.66      485.22     14.01 o 
  -4   4   3     2553.56     1609.29     20.85 o 
  -2   4   3      405.82      393.63     13.92 o 
   0   4   3    19494.53    19956.29    133.02 o 
   2   4   3    23650.13    23797.53    150.18 o 
   4   4   3     7670.17     7995.16     55.99 o 
   6   4   3     1683.81     1837.45     27.75 o 
   8   4   3     2398.71     2207.98     32.59 o 
  10   4   3     2079.90     1638.03     29.01 o 
  12   4   3      373.05      326.12     22.62 o 
  14   4   3      495.87      543.76     26.24 o 
  16   4   3     5041.03     5134.63     60.48 o 
  18   4   3     2180.26     2269.35     46.50 o 
  20   4   3     1186.38     1169.18     46.51 o 
  22   4   3     1011.67     1011.47     56.58 o 
  24   4   3       67.48      -20.21     49.26 o 
  26   4   3      761.11      630.48     67.96 o 
  28   4   3      395.30      472.03     85.57 o 
  30   4   3     1164.85     1193.47    407.85 o 
 -31   5   3     1654.71     1535.36    157.18 o 
 -29   5   3      356.94      326.90     72.77 o 
 -27   5   3      682.05      779.23     63.38 o 
 -25   5   3     6618.56     6320.36    104.12 o 
 -23   5   3     7793.50     7878.37    102.96 o 
 -21   5   3      725.55      575.82     40.34 o 
 -19   5   3      398.87      429.31     33.31 o 
 -17   5   3        1.56       50.08     26.21 o 
 -15   5   3     6572.03     7128.96     68.50 o 
 -13   5   3    17072.16    17105.52    117.58 o 
 -11   5   3       38.06       51.43     17.74 o 
  -9   5   3      182.93      180.36     15.96 o 
  -7   5   3     5490.40     6004.32     49.68 o 
  -5   5   3     2593.58     1973.83     26.72 o 
  -3   5   3    56163.50    56164.75    375.20 o 
  -1   5   3     3304.16     3460.39     35.03 o 
   1   5   3     1835.27     2080.85     27.12 o 
   3   5   3     2319.97     2836.74     32.44 o 
   5   5   3    12814.36    12521.52     92.21 o 
   7   5   3     3867.83     4022.99     43.92 o 
   9   5   3     7382.69     6471.26     61.69 o 
  11   5   3    47785.21    49117.22    351.12 o 
  13   5   3       62.67       89.96     24.91 o 
  15   5   3     1533.48     1636.57     40.63 o 
  17   5   3      137.86      125.17     40.49 o 
  19   5   3      652.58      699.03     42.57 o 
  21   5   3     2458.32     2306.22     63.43 o 
  23   5   3       29.48      -12.14     52.62 o 
  25   5   3      980.89      960.45     85.42 o 
  27   5   3        5.67      -83.08     83.08 o 
  29   5   3      151.34       39.62    228.53 o 
 -30   6   3     2734.05     3073.83    167.36 o 
 -28   6   3     6509.60     6381.26    179.66 o 
 -26   6   3      528.77      445.78     62.05 o 
 -24   6   3       28.43       11.16     52.32 o 
 -22   6   3     1888.98     1615.37     58.87 o 
 -20   6   3      713.77      773.12     42.26 o 
 -18   6   3      801.25      876.87     35.87 o 
 -16   6   3      589.37      562.45     30.19 o 
 -14   6   3      234.71      267.40     25.87 o 
 -12   6   3      127.95      149.18     23.82 o 
 -10   6   3     8520.58     8441.11     70.29 o 
  -8   6   3     7133.48     7364.18     64.41 o 
  -6   6   3      146.97      169.38     21.08 o 
  -4   6   3      463.79      744.27     23.28 o 
  -2   6   3    13806.52    13335.78    104.47 o 
   0   6   3    13237.16    13816.48    105.84 o 
   2   6   3    12265.80    11470.20     95.72 o 
   4   6   3     2875.32     2879.72     44.06 o 
   6   6   3     8422.02     7634.07     71.65 o 
   8   6   3    24973.89    25518.70    194.24 o 
  10   6   3      116.37      124.64     25.88 o 
  12   6   3     1402.92     1379.09     37.28 o 
  14   6   3    12308.18    12106.13    115.76 o 
  16   6   3    14050.40    14010.87    140.96 o 
  18   6   3       49.42       -1.74     42.38 o 
  20   6   3     3326.55     3199.20     70.56 o 
  22   6   3      454.50      349.77     55.19 o 
  24   6   3       89.55      -62.80     68.82 o 
  26   6   3        1.32      -30.75     99.16 o 
  28   6   3      479.21      650.74    453.67 o 
 -29   7   3      258.36      352.12    141.93 o 
 -27   7   3     1945.60     1906.96    123.25 o 
 -25   7   3     1119.07     1166.07     76.99 o 
 -23   7   3      726.29      665.25     58.14 o 
 -21   7   3     1221.68     1289.20     56.03 o 
 -19   7   3      203.94      179.22     39.15 o 
 -17   7   3     1243.85     1322.78     43.68 o 
 -15   7   3     2096.68     2293.89     51.22 o 
 -13   7   3      258.68      307.16     29.64 o 
 -11   7   3      138.78       90.95     26.48 o 
  -9   7   3      705.86      719.35     33.73 o 
  -7   7   3     9294.80     9865.23     94.97 o 
  -5   7   3      359.63      449.78     27.25 o 
  -3   7   3     1413.81     1563.41     33.42 o 
  -1   7   3    16319.13    16711.59    153.50 o 
   1   7   3     3161.96     3492.08     51.03 o 
   3   7   3       40.88       23.14     27.39 o 
   5   7   3      908.55      893.31     34.61 o 
   7   7   3    10002.85    10284.05     95.07 o 
   9   7   3      101.01       86.68     27.88 o 
  11   7   3     7297.59     7613.08     84.75 o 
  13   7   3    11589.56    11472.70    120.93 o 
  15   7   3       36.08       26.14     41.48 o 
  17   7   3       29.58       98.23     45.73 o 
  19   7   3     2567.00     2489.38     75.43 o 
  21   7   3       16.24      -62.54     62.54 o 
  23   7   3      172.74      195.31     84.77 o 
  25   7   3      645.45      436.48    116.91 o 
 -26   8   3      326.15      409.74    174.53 o 
 -24   8   3       88.84      -50.05     79.16 o 
 -22   8   3       89.56       61.09     63.15 o 
 -20   8   3        2.91        5.93     48.18 o 
 -18   8   3      388.71      495.42     44.77 o 
 -16   8   3        6.59       22.64     37.92 o 
 -14   8   3        0.53       27.65     36.54 o 
 -12   8   3      746.77      771.96     44.04 o 
 -10   8   3      275.21      266.58     37.07 o 
  -8   8   3     3685.27     3450.52     58.03 o 
  -6   8   3     1895.39     1853.33     43.16 o 
  -4   8   3      116.13      246.35     33.81 o 
  -2   8   3      842.65      728.45     36.60 o 
   0   8   3      997.21     1069.47     40.03 o 
   2   8   3      506.52      438.62     33.47 o 
   4   8   3      762.45      969.46     43.49 o 
   6   8   3       29.40       19.38     35.76 o 
   8   8   3      210.52      151.78     37.71 o 
  10   8   3      499.00      632.12     41.23 o 
  12   8   3      254.53      381.94     43.00 o 
  14   8   3      300.77      210.55     44.23 o 
  16   8   3      446.12      322.12     49.01 o 
  18   8   3      204.01      213.90     65.76 o 
  20   8   3      369.19      539.40     80.77 o 
  22   8   3       43.51      -72.56    102.92 o 
 -23   9   3      116.06       77.61    113.05 o 
 -21   9   3       63.01       17.04     71.69 o 
 -19   9   3     1553.40     1654.48     92.69 o 
 -17   9   3     2665.46     2575.77     92.09 o 
 -15   9   3       18.88      -48.71     48.71 o 
 -13   9   3      393.11      380.46     44.49 o 
 -11   9   3      742.72      822.42     50.99 o 
  -9   9   3       89.46      162.62     42.47 o 
  -7   9   3      647.26      669.93     42.27 o 
  -5   9   3     1689.36     1518.80     57.19 o 
  -3   9   3      306.25      321.98     39.33 o 
  -1   9   3     2837.22     2850.65     69.75 o 
   1   9   3       58.97      153.12     40.86 o 
   3   9   3       17.68      -24.44     40.00 o 
   5   9   3     1300.97     1190.65     49.11 o 
   7   9   3      974.52      900.61     50.00 o 
   9   9   3      494.19      445.48     47.48 o 
  11   9   3      929.72      856.94     53.98 o 
  13   9   3     1304.27     1094.69     58.95 o 
  15   9   3     1076.46      842.61     67.98 o 
  17   9   3      866.88      943.68     76.19 o 
  19   9   3      232.16      193.01    100.76 o 
 -20  10   3        6.61       -7.59    165.21 o 
 -18  10   3     1144.32     1416.16    111.87 o 
 -16  10   3      515.74      678.46     68.60 o 
 -14  10   3      369.07      391.96     64.53 o 
 -12  10   3       87.53       20.81     56.26 o 
 -10  10   3      397.33      368.88     48.85 o 
  -8  10   3      849.32      887.45     50.74 o 
  -6  10   3       16.99       21.16     43.97 o 
  -4  10   3       15.82       39.50     44.76 o 
  -2  10   3      118.19       62.27     47.60 o 
   0  10   3     2760.42     3035.48     70.84 o 
   2  10   3     1857.61     2076.50     66.70 o 
   4  10   3      273.79      338.86     48.72 o 
   6  10   3     2370.39     2444.20     67.85 o 
   8  10   3       15.07      -53.19     53.19 o 
  10  10   3       15.75      -11.60     60.51 o 
  12  10   3      725.09      692.22     69.55 o 
  14  10   3     2353.20     2738.09    212.95 o 
  16  10   3      493.73      442.24    264.95 o 
 -13  11   3      579.79      444.02    135.62 o 
 -11  11   3      374.08      332.24     90.88 o 
  -9  11   3      303.07      283.43     70.41 o 
  -7  11   3       24.62      -62.05     62.05 o 
  -5  11   3     2652.86     3282.68    102.83 o 
  -3  11   3      262.90      282.20     63.22 o 
  -1  11   3      416.94      330.54     64.41 o 
   1  11   3       54.81       59.49     64.52 o 
   3  11   3       51.16      -16.98     68.22 o 
   5  11   3       33.58        0.34     83.96 o 
   7  11   3       35.21       16.27     98.87 o 
   9  11   3     1103.73     1214.01    190.60 o 
  11  11   3      883.02     1055.85    286.77 o 
 -34   0   4      430.17      415.76     99.70 o 
 -32   0   4      981.10      810.48     79.22 o 
 -30   0   4     2971.37     3100.45     96.03 o 
 -28   0   4      258.44      309.06     75.63 o 
 -26   0   4     3946.15     3600.35     93.53 o 
 -24   0   4     8067.86     8165.91    126.33 o 
 -22   0   4    41206.76    41294.71    465.32 o 
 -20   0   4     6895.92     5754.03    101.12 o 
 -18   0   4    23573.04    23615.61    257.31 o 
 -16   0   4     5454.79     5692.33     91.81 o 
 -14   0   4     8701.59     9176.17    111.98 o 
 -12   0   4    13500.74    12294.55    135.48 o 
 -10   0   4   221270.61   226279.11   1929.13 o 
  -8   0   4    41445.08    38327.70    320.34 o 
  -6   0   4    84099.59    84913.19    745.28 o 
  -4   0   4   178690.00   178117.05   1420.16 o 
  -2   0   4   234541.06   239931.09   2290.37 o 
   0   0   4    10745.93     9741.67     98.47 o 
   2   0   4    15260.18    15932.13    164.31 o 
   4   0   4   293071.50   300065.34   2705.26 o 
   6   0   4    36780.23    34375.34    318.73 o 
   8   0   4     5183.02     5104.89     53.26 o 
  10   0   4     5188.52     5512.89     58.96 o 
  12   0   4      243.98      157.04     22.21 o 
  14   0   4      281.66      176.78     26.63 o 
  16   0   4     2883.29     2459.71     82.82 o 
  18   0   4      388.10      407.29     41.98 o 
  20   0   4     8794.58     8351.62    140.51 o 
  22   0   4     3177.59     2917.76     88.36 o 
  24   0   4     5350.69     5367.78    161.15 o 
  26   0   4     8715.33     8787.57    196.33 o 
  28   0   4    12174.76    13121.64    253.52 o 
  30   0   4      423.32      487.49    128.15 o 
  32   0   4     1275.02      574.49    241.34 o 
 -35   1   4     2985.41     3088.09    176.51 o 
 -33   1   4      879.28      717.63     68.74 o 
 -31   1   4       13.30      -27.39     50.74 o 
 -29   1   4        2.08        4.54     47.79 o 
 -27   1   4      417.01      257.65     42.91 o 
 -25   1   4     3113.27     3413.36     67.64 o 
 -23   1   4      884.36     1066.31     36.58 o 
 -21   1   4       18.69       -8.59     25.13 o 
 -19   1   4     4894.11     4459.13     58.50 o 
 -17   1   4     5793.23     6023.19     55.64 o 
 -15   1   4    23744.13    22879.64    146.08 o 
 -13   1   4    57303.78    57772.57    345.02 o 
 -11   1   4     1144.37      912.11     22.49 o 
  -9   1   4     3586.23     3385.57     30.78 o 
  -7   1   4     6507.53     7228.91     48.24 o 
  -5   1   4      280.32      246.97      8.58 o 
  -3   1   4    58101.86    58891.13    370.16 o 
  -1   1   4    43937.08    40117.38    245.24 o 
   1   1   4   190131.44   193938.48   1314.96 o 
   3   1   4      711.31     1059.30     18.41 o 
   5   1   4      119.74      102.58      9.98 o 
   7   1   4      256.97      402.19     15.36 o 
   9   1   4     5880.58     5902.97     46.97 o 
  11   1   4     7727.61     8057.57     62.70 o 
  13   1   4    26164.65    25248.64    172.42 o 
  15   1   4      140.90      117.60     23.21 o 
  17   1   4       78.18       -3.71     25.74 o 
  19   1   4     3756.14     3500.32     56.94 o 
  21   1   4     2480.96     2580.96     56.31 o 
  23   1   4     5535.39     5014.10     90.29 o 
  25   1   4     1213.66     1091.75     60.23 o 
  27   1   4      381.79      315.55     63.91 o 
  29   1   4     4033.84     3858.11    149.11 o 
  31   1   4     5402.12     5124.18    381.86 o 
 -34   2   4       16.57      -80.66     80.66 o 
 -32   2   4      491.57      421.52     66.27 o 
 -30   2   4      815.17      767.08     57.38 o 
 -28   2   4      239.83      214.34     49.04 o 
 -26   2   4      983.43      916.33     49.73 o 
 -24   2   4     1101.19     1082.57     45.06 o 
 -22   2   4      773.07      715.29     34.85 o 
 -20   2   4     3079.83     2943.27     45.24 o 
 -18   2   4      520.47      522.81     22.72 o 
 -16   2   4     4245.08     4651.48     47.53 o 
 -14   2   4      457.74      737.58     16.59 o 
 -12   2   4     1627.57     2200.17     26.46 o 
 -10   2   4      207.40      166.32     10.09 o 
  -8   2   4    20424.83    18451.34    117.50 o 
  -6   2   4      242.58      191.34      9.66 o 
  -4   2   4      230.18      142.21      8.49 o 
  -2   2   4    38794.16    39120.39    280.50 o 
   0   2   4     7241.89     7518.23     53.09 o 
   2   2   4     3987.18     4548.67     36.43 o 
   4   2   4    12084.61    12407.44     79.02 o 
   6   2   4     2336.26     3282.66     29.72 o 
   8   2   4     6577.76     6493.09     49.06 o 
  10   2   4      282.75      363.67     15.87 o 
  12   2   4        6.41       35.80     16.53 o 
  14   2   4     7453.07     7864.59     68.77 o 
  16   2   4      571.54      646.31     28.50 o 
  18   2   4      638.50      631.10     29.88 o 
  20   2   4        0.42      -32.16     32.16 o 
  22   2   4     1620.34     1645.45     54.85 o 
  24   2   4      349.13      279.17     49.75 o 
  26   2   4      537.41      501.54     57.51 o 
  28   2   4      394.00      332.28     71.21 o 
  30   2   4      495.92      470.38    177.18 o 
 -35   3   4       26.78     -368.65    577.78 o 
 -33   3   4       11.83      -52.80     83.54 o 
 -31   3   4     1135.03     1238.57     68.44 o 
 -29   3   4      397.59      327.22     51.98 o 
 -27   3   4      173.62      166.54     46.31 o 
 -25   3   4      728.02      660.00     43.52 o 
 -23   3   4      527.70      470.89     33.54 o 
 -21   3   4     5465.97     5291.68     63.27 o 
 -19   3   4    14176.64    14804.02    128.28 o 
 -17   3   4      817.62      722.99     24.29 o 
 -15   3   4     2811.39     3411.98     36.83 o 
 -13   3   4     4240.06     4133.24     35.84 o 
 -11   3   4     7219.24     6268.22     44.08 o 
  -9   3   4     8979.24     9476.63     61.99 o 
  -7   3   4    25651.78    24841.67    148.31 o 
  -5   3   4     6955.67     7176.67     50.58 o 
  -3   3   4    58487.45    59666.98    403.93 o 
  -1   3   4      117.05      130.49     12.17 o 
   1   3   4     8903.78     8881.46     60.71 o 
   3   3   4     9909.90    10119.31     69.29 o 
   5   3   4    11115.99    10739.74     74.07 o 
   7   3   4    11050.44    10418.85     70.52 o 
   9   3   4     1688.80     1815.37     26.38 o 
  11   3   4     9486.43     9819.35     73.55 o 
  13   3   4      537.42      514.16     21.94 o 
  15   3   4       46.51      123.16     23.22 o 
  17   3   4      448.94      558.87     26.88 o 
  19   3   4       82.27        8.47     31.33 o 
  21   3   4      117.95       64.66     42.90 o 
  23   3   4     6277.89     6067.15     92.28 o 
  25   3   4     2005.06     1978.32     63.48 o 
  27   3   4     1734.66     1907.84     89.09 o 
  29   3   4     1057.77     1136.32    112.22 o 
 -34   4   4      281.31      133.08    267.06 o 
 -32   4   4      250.24      163.02     84.40 o 
 -30   4   4      225.39      101.11     64.97 o 
 -28   4   4      286.80      244.33     52.13 o 
 -26   4   4     1076.18     1057.02     54.94 o 
 -24   4   4        4.90      -17.11     39.52 o 
 -22   4   4      276.36      268.57     35.32 o 
 -20   4   4    17564.24    17350.84    157.92 o 
 -18   4   4       96.57       68.60     25.37 o 
 -16   4   4    17075.74    17891.33    133.09 o 
 -14   4   4     1617.01     1389.47     24.25 o 
 -12   4   4    25623.14    26461.02    161.97 o 
 -10   4   4     5691.56     4804.84     39.36 o 
  -8   4   4    30816.21    30790.75    177.48 o 
  -6   4   4    21554.02    20218.83    122.89 o 
  -4   4   4    64982.62    67757.17    421.84 o 
  -2   4   4    22036.71    20818.32    140.76 o 
   0   4   4    10751.75     9610.44     71.58 o 
   2   4   4    28237.46    28791.74    170.29 o 
   4   4   4    10158.56     9772.14     68.50 o 
   6   4   4     4240.82     3897.29     37.71 o 
   8   4   4     2068.52     1951.36     27.38 o 
  10   4   4     8949.14     9000.55     76.20 o 
  12   4   4      677.00      678.03     25.58 o 
  14   4   4      139.17      120.18     24.05 o 
  16   4   4      118.60      140.79     25.26 o 
  18   4   4      870.58      948.68     40.77 o 
  20   4   4      300.58      184.06     42.64 o 
  22   4   4     2197.63     2237.75     67.05 o 
  24   4   4     2756.67     2804.82     85.73 o 
  26   4   4     3221.02     3164.85     94.34 o 
  28   4   4     1289.99     1317.67     98.80 o 
 -33   5   4        8.30       42.42    169.68 o 
 -31   5   4      522.30      572.70    128.98 o 
 -29   5   4       96.97      -70.27     70.27 o 
 -27   5   4      283.78      243.75     58.23 o 
 -25   5   4        5.07        0.87     48.62 o 
 -23   5   4     3382.78     3237.55     69.40 o 
 -21   5   4       39.11      103.26     35.48 o 
 -19   5   4      611.05      697.88     35.46 o 
 -17   5   4     6563.47     6302.35     65.45 o 
 -15   5   4     9914.46    10070.01     84.15 o 
 -13   5   4     4315.28     4023.06     45.90 o 
 -11   5   4     4162.55     4127.92     42.71 o 
  -9   5   4     8962.19     9036.07     75.32 o 
  -7   5   4     5723.48     5719.02     48.80 o 
  -5   5   4      228.65      355.35     17.39 o 
  -3   5   4     5971.51     5040.20     45.02 o 
  -1   5   4    45998.21    47308.00    301.26 o 
   1   5   4    11939.27    11699.08     87.08 o 
   3   5   4     5392.33     5127.72     45.20 o 
   5   5   4      121.10      183.97     16.31 o 
   7   5   4     1110.29     1142.95     29.16 o 
   9   5   4       47.62       47.36     19.80 o 
  11   5   4     6468.04     6100.18     62.66 o 
  13   5   4     4518.26     4593.36     56.78 o 
  15   5   4        1.32      -26.82     28.56 o 
  17   5   4      468.86      494.39     39.51 o 
  19   5   4        3.59       59.68     44.55 o 
  21   5   4     3246.23     3293.95     91.37 o 
  23   5   4      882.32      954.98     60.87 o 
  25   5   4      122.47      -85.10     85.10 o 
  27   5   4      283.06      296.20    104.47 o 
 -30   6   4      141.29      127.43    141.24 o 
 -28   6   4      451.32      623.22     86.59 o 
 -26   6   4      511.72      413.92     58.28 o 
 -24   6   4      829.21      856.74     54.90 o 
 -22   6   4      339.53      269.88     47.52 o 
 -20   6   4     1624.00     1657.05     45.98 o 
 -18   6   4       33.81       57.46     32.65 o 
 -16   6   4     2417.96     2401.06     52.69 o 
 -14   6   4      665.36      608.35     26.10 o 
 -12   6   4        6.31       -6.31     21.30 o 
 -10   6   4     1801.16     1676.89     30.99 o 
  -8   6   4     2005.70     2099.13     33.40 o 
  -6   6   4      247.10      201.18     20.61 o 
  -4   6   4     2399.89     2164.63     37.02 o 
  -2   6   4       99.77      121.39     19.28 o 
   0   6   4     1623.91     2147.49     35.35 o 
   2   6   4     8523.26     9504.47     82.72 o 
   4   6   4     2747.00     3029.81     42.34 o 
   6   6   4     3798.08     3744.07     48.69 o 
   8   6   4        0.71       77.93     21.62 o 
  10   6   4      649.75      785.88     29.60 o 
  12   6   4       99.70       57.20     28.69 o 
  14   6   4       53.87       77.49     36.19 o 
  16   6   4       43.83       26.22     41.96 o 
  18   6   4      145.56      164.91     48.47 o 
  20   6   4     1183.06     1171.79     58.04 o 
  22   6   4      654.54      640.67     65.86 o 
  24   6   4      186.95       29.06     72.14 o 
  26   6   4      431.42      322.88    125.91 o 
 -29   7   4     2718.31     2727.25    176.84 o 
 -27   7   4       63.06       61.03     80.88 o 
 -25   7   4        6.05      -50.09     60.67 o 
 -23   7   4      188.79       76.69     50.25 o 
 -21   7   4     1824.78     1833.82     57.23 o 
 -19   7   4      910.93     1044.70     45.44 o 
 -17   7   4     5197.48     4968.85     70.43 o 
 -15   7   4      736.21      778.41     36.08 o 
 -13   7   4      336.49      253.91     28.69 o 
 -11   7   4     1888.59     1716.17     36.68 o 
  -9   7   4     4062.92     4000.71     57.92 o 
  -7   7   4     9158.12     8745.46     86.84 o 
  -5   7   4     4989.79     4880.28     54.99 o 
  -3   7   4     1419.22     1310.06     32.66 o 
  -1   7   4     1084.15     1017.89     29.89 o 
   1   7   4     1340.91     1481.88     35.17 o 
   3   7   4     7187.50     7211.78     79.22 o 
   5   7   4     3758.32     3459.93     53.36 o 
   7   7   4     3941.58     3681.06     52.19 o 
   9   7   4       17.84        5.24     30.74 o 
  11   7   4     1153.40     1016.44     40.36 o 
  13   7   4     2161.87     2361.44     54.84 o 
  15   7   4      690.15      686.36     46.29 o 
  17   7   4     2285.90     2267.81     91.00 o 
  19   7   4     5524.93     5468.22    101.74 o 
  21   7   4        6.75      -66.78     66.78 o 
  23   7   4     3047.87     3003.46    116.55 o 
  25   7   4     1140.65     1515.95    296.56 o 
 -26   8   4      102.08      -16.15    130.50 o 
 -24   8   4      108.49       66.89     73.13 o 
 -22   8   4      566.42      594.86     62.35 o 
 -20   8   4      571.57      443.00     53.40 o 
 -18   8   4       21.55      -28.89     44.42 o 
 -16   8   4     4434.75     4887.97     77.27 o 
 -14   8   4     5317.32     5473.43     78.34 o 
 -12   8   4     1628.53     1689.67     50.62 o 
 -10   8   4     2646.99     2605.13     63.81 o 
  -8   8   4      903.79      985.15     38.36 o 
  -6   8   4      643.81      496.24     33.86 o 
  -4   8   4     7583.43     7352.41     82.50 o 
  -2   8   4    16165.42    15253.31    147.63 o 
   0   8   4     6705.89     6662.23     79.91 o 
   2   8   4     1581.63     1587.74     46.75 o 
   4   8   4      382.31      325.22     37.34 o 
   6   8   4      446.28      412.72     39.57 o 
   8   8   4     1044.33     1124.31     47.65 o 
  10   8   4     1695.34     1573.91     50.41 o 
  12   8   4     2775.26     2635.50     59.54 o 
  14   8   4      645.97      615.10     49.41 o 
  16   8   4     1318.38     1178.98     64.36 o 
  18   8   4     3023.98     3514.02    121.55 o 
  20   8   4     2544.40     2739.43    135.21 o 
  22   8   4       50.18      -82.42    130.15 o 
 -23   9   4      971.53      960.33    121.15 o 
 -21   9   4      918.96     1028.52     71.02 o 
 -19   9   4     1181.28     1417.32     66.99 o 
 -17   9   4      307.11      225.93     54.99 o 
 -15   9   4       45.83       22.61     45.61 o 
 -13   9   4      627.16      699.29     51.25 o 
 -11   9   4     1216.10     1351.99     75.54 o 
  -9   9   4      798.12     1065.84     48.66 o 
  -7   9   4     5784.93     6383.83     89.05 o 
  -5   9   4       62.71       63.91     38.78 o 
  -3   9   4      120.35      288.56     40.83 o 
  -1   9   4      402.23      446.59     43.49 o 
   1   9   4     1402.39     1451.98     50.03 o 
   3   9   4      149.18      140.29     42.51 o 
   5   9   4      667.50      727.05     46.45 o 
   7   9   4     2258.93     2390.60     78.77 o 
   9   9   4      392.71      346.71     49.27 o 
  11   9   4     1158.46     1257.32     57.55 o 
  13   9   4     1437.75     1160.26     66.24 o 
  15   9   4      899.36      924.93     71.00 o 
  17   9   4      166.17       44.76     78.99 o 
  19   9   4       29.55     -112.78    112.78 o 
 -20  10   4        0.71       -3.82    125.75 o 
 -18  10   4     1065.76      929.16    102.98 o 
 -16  10   4      948.34     1084.55     71.21 o 
 -14  10   4      211.13      508.38     60.59 o 
 -12  10   4       67.78       33.17     53.71 o 
 -10  10   4       33.73       -5.57     48.85 o 
  -8  10   4      132.62       63.65     46.24 o 
  -6  10   4       75.85       58.49     45.75 o 
  -4  10   4      492.26      277.45     48.73 o 
  -2  10   4       11.39       84.59     49.47 o 
   0  10   4     2288.94     2463.93     66.31 o 
   2  10   4        0.43      -43.06     48.28 o 
   4  10   4      505.57      371.31     52.32 o 
   6  10   4        4.87      -48.97     48.97 o 
   8  10   4      273.82      232.30     59.11 o 
  10  10   4      269.92      229.54     68.73 o 
  12  10   4       67.72      106.89     77.81 o 
  14  10   4      107.14     -113.55    273.32 o 
 -13  11   4      129.18       -2.41    208.79 o 
 -11  11   4      254.05      203.70     90.74 o 
  -9  11   4       53.10      -16.79     75.69 o 
  -7  11   4       12.34      -23.88     68.43 o 
  -5  11   4      469.66      530.92     66.33 o 
  -3  11   4      499.24      478.39     64.97 o 
  -1  11   4       87.19       17.77     61.66 o 
   1  11   4      925.03     1002.69     73.55 o 
   3  11   4        3.49      -90.88     91.48 o 
   5  11   4        2.03      -91.83     91.83 o 
   7  11   4        2.45     -113.11    375.73 o 
   9  11   4      248.89      164.94    174.68 o 
 -35   1   5        9.17      -98.58     98.58 o 
 -33   1   5     3061.67     3275.53    100.39 o 
 -31   1   5      481.46      428.44     53.70 o 
 -29   1   5     1563.40     1690.70     66.71 o 
 -27   1   5     3485.57     3501.52     82.60 o 
 -25   1   5    10323.42    10408.16    112.91 o 
 -23   1   5     3262.80     3189.05     51.33 o 
 -21   1   5    18381.58    17743.51    140.34 o 
 -19   1   5    46841.33    47965.64    331.45 o 
 -17   1   5    23684.98    23720.36    160.37 o 
 -15   1   5      194.22      187.87     13.78 o 
 -13   1   5    52771.02    55204.20    333.01 o 
 -11   1   5     4929.76     5045.44     39.93 o 
  -9   1   5     1338.34     1285.54     16.76 o 
  -7   1   5     3132.54     3000.67     24.22 o 
  -5   1   5    62581.47    62567.31    391.33 o 
  -3   1   5     1094.03     1170.74     16.66 o 
  -1   1   5      559.54      700.15     12.31 o 
   1   1   5    18319.27    19444.62    133.09 o 
   3   1   5     4149.47     4065.40     35.45 o 
   5   1   5    21327.89    22016.00    151.77 o 
   7   1   5     4342.85     4882.30     39.81 o 
   9   1   5     4114.90     4795.91     41.47 o 
  11   1   5      916.21     1285.00     22.32 o 
  13   1   5     8935.00     9580.32     76.27 o 
  15   1   5     6978.09     6656.31     69.88 o 
  17   1   5     2787.88     2528.78     45.12 o 
  19   1   5     6315.60     6312.57     87.31 o 
  21   1   5     3908.95     4451.61     86.12 o 
  23   1   5     6917.80     6871.15    114.53 o 
  25   1   5     4377.18     4353.54     99.51 o 
  27   1   5     2053.60     2259.50     87.17 o 
  29   1   5     5379.57     5799.54    131.09 o 
  31   1   5     7125.48     7630.94    348.58 o 
 -36   2   5      134.88      176.32    181.81 o 
 -34   2   5     2893.28     2778.56    105.64 o 
 -32   2   5     1105.24     1214.94     69.40 o 
 -30   2   5      481.26      498.52     55.31 o 
 -28   2   5     7193.14     7026.41    107.69 o 
 -26   2   5     8533.18     9641.65    114.52 o 
 -24   2   5     1138.21      973.20     39.90 o 
 -22   2   5    17747.98    18239.86    155.80 o 
 -20   2   5    38926.02    39714.78    310.43 o 
 -18   2   5     4194.44     4148.18     47.66 o 
 -16   2   5     7664.13     7941.69     64.44 o 
 -14   2   5    34073.38    33872.53    209.28 o 
 -12   2   5    46688.23    45700.09    275.83 o 
 -10   2   5     7201.05     5595.11     44.91 o 
  -8   2   5    61041.46    61088.53    376.85 o 
  -6   2   5    24927.28    25802.48    159.12 o 
  -4   2   5    10041.83    10719.84     73.61 o 
  -2   2   5     4525.73     4948.83     39.68 o 
   0   2   5     9065.38     8771.56     61.08 o 
   2   2   5    10790.44    10162.22     69.79 o 
   4   2   5    12849.59    14149.48     92.84 o 
   6   2   5     5635.01     5959.70     49.85 o 
   8   2   5    15338.29    14970.48    100.50 o 
  10   2   5     8278.56     7448.08     59.73 o 
  12   2   5     7696.91     7639.84     62.74 o 
  14   2   5     7258.38     7040.65     63.50 o 
  16   2   5    13025.92    13441.30    116.43 o 
  18   2   5     6772.70     6532.16     72.39 o 
  20   2   5     2581.98     2892.26     56.86 o 
  22   2   5    24288.60    24605.71    231.08 o 
  24   2   5    13170.17    13700.94    166.45 o 
  26   2   5     5534.25     5446.10    103.24 o 
  28   2   5     6771.80     7360.97    155.42 o 
  30   2   5     1620.42     1201.31    278.02 o 
 -35   3   5       64.83      -34.02    145.08 o 
 -33   3   5     1217.06     1306.20     88.93 o 
 -31   3   5     4643.95     4771.94    144.87 o 
 -29   3   5     2065.15     2101.26     66.71 o 
 -27   3   5     2110.04     1969.30     59.20 o 
 -25   3   5     1530.70     1536.59     52.02 o 
 -23   3   5     9548.66     9926.58     98.60 o 
 -21   3   5     9282.16     8633.14     87.26 o 
 -19   3   5    15511.96    15036.40    128.65 o 
 -17   3   5    14391.91    13091.17    100.17 o 
 -15   3   5    35291.52    36235.07    234.84 o 
 -13   3   5      439.37      330.73     14.56 o 
 -11   3   5     2582.07     2557.13     31.07 o 
  -9   3   5      418.36      368.43     13.26 o 
  -7   3   5    35994.37    35930.68    217.64 o 
  -5   3   5     1047.00      653.07     18.77 o 
  -3   3   5     6035.93     4769.83     40.36 o 
  -1   3   5    15415.58    16914.23    112.79 o 
   1   3   5       92.71      134.41     11.54 o 
   3   3   5     2981.46     2201.29     25.46 o 
   5   3   5     6618.94     7120.84     52.54 o 
   7   3   5      503.28      537.73     14.76 o 
   9   3   5     1894.75     1480.71     24.72 o 
  11   3   5     2789.57     2631.40     34.28 o 
  13   3   5      604.13      712.25     25.11 o 
  15   3   5     4803.48     4453.05     58.24 o 
  17   3   5     8397.37     8526.32     90.11 o 
  19   3   5    10301.35    10152.37    111.12 o 
  21   3   5     1459.20     1366.58     58.72 o 
  23   3   5     1986.38     1776.36     60.07 o 
  25   3   5      567.45      399.97     58.21 o 
  27   3   5     6529.44     6768.19    148.09 o 
  29   3   5     5234.05     5708.21    241.34 o 
 -34   4   5      106.08     -103.40    121.14 o 
 -32   4   5     2139.06     2149.27     98.57 o 
 -30   4   5       45.79      -28.76     60.46 o 
 -28   4   5       11.74      -33.78     52.43 o 
 -26   4   5       40.64       -3.92     45.59 o 
 -24   4   5     8835.51     8414.69    101.45 o 
 -22   4   5        1.93      -18.81     31.71 o 
 -20   4   5     1377.06     1451.96     37.69 o 
 -18   4   5      484.63      457.83     24.82 o 
 -16   4   5     3101.46     3168.66     46.66 o 
 -14   4   5       52.56       -6.61     16.55 o 
 -12   4   5     2298.36     2057.01     27.32 o 
 -10   4   5    14859.27    14492.20    105.28 o 
  -8   4   5      102.96      103.43     13.25 o 
  -6   4   5    22331.91    23733.23    152.09 o 
  -4   4   5      272.71      692.17     17.64 o 
  -2   4   5    10040.08    10526.91     81.03 o 
   0   4   5     7431.73     7325.74     58.99 o 
   2   4   5       14.46        1.06     12.77 o 
   4   4   5    14687.48    14281.82     94.96 o 
   6   4   5     2125.93     2063.07     28.76 o 
   8   4   5      709.09      608.18     20.84 o 
  10   4   5    15163.79    14641.42    113.19 o 
  12   4   5     4517.29     4820.66     59.93 o 
  14   4   5        0.39      -27.95     27.95 o 
  16   4   5     3104.23     3079.31     91.73 o 
  18   4   5      116.25       22.31     37.65 o 
  20   4   5      651.31      547.15     47.81 o 
  22   4   5      409.25      305.53     53.89 o 
  24   4   5     1403.52     1373.15     64.90 o 
  26   4   5      779.03      651.76     84.55 o 
  28   4   5     1033.31     1193.81    260.35 o 
 -33   5   5      372.12     -152.53    171.25 o 
 -31   5   5        9.51      -73.37     86.51 o 
 -29   5   5     1082.34     1079.10     78.36 o 
 -27   5   5     1278.35     1461.19     64.89 o 
 -25   5   5     5339.02     5630.27     97.22 o 
 -23   5   5     1599.43     1553.57     54.34 o 
 -21   5   5     4252.58     4635.04     70.49 o 
 -19   5   5     2890.25     2792.18     45.87 o 
 -17   5   5     1865.02     1832.89     35.95 o 
 -15   5   5      779.07      741.27     25.68 o 
 -13   5   5    21690.07    22000.33    156.95 o 
 -11   5   5    12720.90    11735.54     99.52 o 
  -9   5   5      282.23      216.28     15.74 o 
  -7   5   5     7412.19     7575.77     58.09 o 
  -5   5   5     2192.55     2245.70     28.95 o 
  -3   5   5     7679.94     8683.18     69.17 o 
  -1   5   5     3774.48     4744.15     59.09 o 
   1   5   5    14283.00    14882.56    109.34 o 
   3   5   5     1037.16      772.84     21.82 o 
   5   5   5      107.14       80.33     17.88 o 
   7   5   5     3092.83     3391.64     45.04 o 
   9   5   5     1318.93     1164.70     30.65 o 
  11   5   5     6833.41     7311.26     77.96 o 
  13   5   5     1764.56     1781.63     38.28 o 
  15   5   5      551.27      516.84     36.21 o 
  17   5   5      547.90      529.56     44.56 o 
  19   5   5      911.30      929.29     51.42 o 
  21   5   5     5171.94     5239.19    107.38 o 
  23   5   5     3448.64     3472.48     89.58 o 
  25   5   5     5121.55     5194.33    204.52 o 
  27   5   5     1186.51     1182.65    267.95 o 
 -30   6   5     2028.83     2090.09    127.37 o 
 -28   6   5      421.13      392.54     71.11 o 
 -26   6   5      357.39      330.69     54.46 o 
 -24   6   5       55.99      -18.17     48.65 o 
 -22   6   5     3048.61     2845.03     78.06 o 
 -20   6   5    24159.92    24526.04    208.69 o 
 -18   6   5     1255.72     1332.78     39.15 o 
 -16   6   5    11847.50    11907.93    108.44 o 
 -14   6   5     9839.40     9657.02     82.88 o 
 -12   6   5     2537.88     2313.36     41.69 o 
 -10   6   5      148.58      174.74     21.37 o 
  -8   6   5     9186.16     8852.76     90.52 o 
  -6   6   5     7873.07     7329.49     67.49 o 
  -4   6   5    15020.79    13729.95    115.78 o 
  -2   6   5     1713.74     1616.09     32.62 o 
   0   6   5     1506.10     1350.33     31.84 o 
   2   6   5      156.50      222.67     21.95 o 
   4   6   5      854.56      804.98     28.37 o 
   6   6   5      346.22      279.43     28.68 o 
   8   6   5     6683.62     7056.39     76.79 o 
  10   6   5       32.27       32.81     28.69 o 
  12   6   5      530.30      490.39     34.82 o 
  14   6   5    11617.44    12268.10    126.47 o 
  16   6   5     3258.30     3476.07     95.14 o 
  18   6   5     8320.61     8929.70    123.12 o 
  20   6   5      590.46      677.10     58.67 o 
  22   6   5     3131.98     2970.46    103.06 o 
  24   6   5      834.51      708.37     91.62 o 
  26   6   5     4471.35     5111.54    395.23 o 
 -29   7   5      815.88      958.91    146.99 o 
 -27   7   5      948.12      811.57     78.86 o 
 -25   7   5     1363.28     1431.12     82.26 o 
 -23   7   5     1685.81     1739.61     61.94 o 
 -21   7   5     3247.63     3463.78     70.28 o 
 -19   7   5      654.02      674.64     45.33 o 
 -17   7   5     9557.92     9777.15    111.54 o 
 -15   7   5      258.69      262.89     34.07 o 
 -13   7   5     1079.56     1160.96     36.86 o 
 -11   7   5     8711.91     8625.01     83.79 o 
  -9   7   5     7881.65     7970.82     90.23 o 
  -7   7   5      202.34      258.79     24.33 o 
  -5   7   5     1066.38     1295.47     32.23 o 
  -3   7   5     2048.32     2314.58     39.88 o 
  -1   7   5      691.03      581.58     29.45 o 
   1   7   5     1150.81     1054.83     34.09 o 
   3   7   5     2376.35     2046.98     47.31 o 
   5   7   5      483.84      500.00     28.79 o 
   7   7   5     3540.93     3793.65     56.14 o 
   9   7   5        8.41       35.97     34.05 o 
  11   7   5     3737.60     4098.78     67.66 o 
  13   7   5       13.64       51.09     39.37 o 
  15   7   5       90.47       -8.02     47.60 o 
  17   7   5     1580.08     1707.41     63.99 o 
  19   7   5     1086.46     1120.00     65.60 o 
  21   7   5     1847.08     1908.39     89.01 o 
  23   7   5      821.12      847.08    183.72 o 
 -26   8   5     1368.10     1182.91    145.34 o 
 -24   8   5     1455.54     1577.22     81.27 o 
 -22   8   5       25.95      -57.16     57.16 o 
 -20   8   5       17.40       61.99     48.25 o 
 -18   8   5       55.89      -44.14     44.14 o 
 -16   8   5      141.16      233.08     42.41 o 
 -14   8   5       28.17       49.68     38.21 o 
 -12   8   5      644.59      556.65     40.82 o 
 -10   8   5      429.04      541.43     42.39 o 
  -8   8   5     1993.90     2030.28     61.15 o 
  -6   8   5      183.78       53.01     32.89 o 
  -4   8   5     3313.48     2969.92     57.56 o 
  -2   8   5      625.46      798.69     40.97 o 
   0   8   5     1056.62     1064.98     44.71 o 
   2   8   5      394.45      312.96     38.62 o 
   4   8   5      401.83      342.88     43.80 o 
   6   8   5      839.21      765.36     47.43 o 
   8   8   5      183.26      214.07     45.47 o 
  10   8   5       96.79      151.92     43.53 o 
  12   8   5       58.43       62.69     44.91 o 
  14   8   5      133.11       75.81     54.03 o 
  16   8   5      338.50      280.29     68.24 o 
  18   8   5       10.82      -54.80     77.09 o 
  20   8   5        0.20      -81.15     81.15 o 
  22   8   5       85.35     -132.46    132.46 o 
 -23   9   5      228.71      175.89     98.29 o 
 -21   9   5      339.22      314.72     63.19 o 
 -19   9   5      871.90      909.65     63.01 o 
 -17   9   5       31.11       52.05     51.26 o 
 -15   9   5     1236.07      996.46     68.93 o 
 -13   9   5      149.75      183.41     45.99 o 
 -11   9   5     1918.05     1842.83     64.41 o 
  -9   9   5      880.57      739.57     46.31 o 
  -7   9   5       29.39       48.09     41.49 o 
  -5   9   5      103.21       87.58     40.74 o 
  -3   9   5     1753.49     1372.08     52.09 o 
  -1   9   5      351.26      214.80     41.58 o 
   1   9   5      321.61      343.25     43.42 o 
   3   9   5     2276.95     2067.48     65.36 o 
   5   9   5      166.72      109.00     52.05 o 
   7   9   5      342.12      422.02     52.37 o 
   9   9   5      451.23      537.78     52.01 o 
  11   9   5      140.97      156.95     54.33 o 
  13   9   5      656.19      774.09     68.63 o 
  15   9   5      281.00      172.27     68.53 o 
  17   9   5      301.79      223.27    105.45 o 
  19   9   5       19.65      -72.85    208.90 o 
 -20  10   5       21.33       41.15    125.30 o 
 -18  10   5      968.26     1271.85     89.89 o 
 -16  10   5     3083.06     3696.72     91.74 o 
 -14  10   5     1813.22     1849.28     72.26 o 
 -12  10   5     1613.07     1627.26     72.73 o 
 -10  10   5      456.41      419.81     55.53 o 
  -8  10   5     1061.56     1033.91     55.74 o 
  -6  10   5      604.62      668.57     52.19 o 
  -4  10   5      199.28      189.24     47.93 o 
  -2  10   5     1529.11     1546.93     60.48 o 
   0  10   5      108.47       48.31     48.03 o 
   2  10   5       64.38       56.62     52.01 o 
   4  10   5      347.47      277.65     54.52 o 
   6  10   5       39.47       90.98     56.74 o 
   8  10   5      294.28      296.63     60.95 o 
  10  10   5     1228.30     1116.66     82.18 o 
  12  10   5      397.45      507.36    111.23 o 
  14  10   5     1106.69     1735.76    208.13 o 
 -11  11   5      943.30     1216.96    120.20 o 
  -9  11   5      626.68      731.29    102.02 o 
  -7  11   5        2.05      -70.50     70.50 o 
  -5  11   5      412.59      307.32     65.54 o 
  -3  11   5      810.41      670.12     67.31 o 
  -1  11   5     1248.08     1233.40     72.80 o 
   1  11   5      410.69      409.76     73.42 o 
   3  11   5      302.81      260.71     86.93 o 
   5  11   5      119.59      -33.97    167.89 o 
   7  11   5       22.44     -151.76    166.67 o 
 -36   0   6      874.26      710.70    183.76 o 
 -34   0   6     6327.25     6527.55    161.37 o 
 -32   0   6     7865.89     7988.79    151.56 o 
 -30   0   6    20413.96    20927.79    281.62 o 
 -28   0   6    21803.21    22250.06    303.64 o 
 -26   0   6    13482.71    13910.40    186.12 o 
 -24   0   6      693.24      849.27     68.72 o 
 -22   0   6      397.25      514.07     49.25 o 
 -20   0   6    29745.19    32325.11    328.74 o 
 -18   0   6     3944.55     3178.37     52.22 o 
 -16   0   6    20775.08    22069.78    195.06 o 
 -14   0   6    42464.86    41244.54    378.57 o 
 -12   0   6     2341.48     2821.55     41.19 o 
 -10   0   6    24942.51    25457.85    216.96 o 
  -8   0   6      832.45     1439.63     29.24 o 
  -6   0   6     1059.56     1331.67     22.46 o 
  -4   0   6     1116.91     1025.86     27.18 o 
  -2   0   6       72.32       59.87     15.21 o 
   0   0   6    19639.55    21070.93    199.88 o 
   2   0   6     5541.93     7147.45     82.41 o 
   4   0   6    35507.55    33327.51    374.78 o 
   6   0   6    81903.23    77082.91    727.05 o 
   8   0   6    29055.73    30221.04    272.61 o 
  10   0   6    12202.95    11154.60    115.81 o 
  12   0   6    11385.78    12950.93    134.25 o 
  14   0   6    34681.03    34035.43    368.83 o 
  16   0   6    11706.00    11970.82    154.63 o 
  18   0   6    30877.39    30503.17    453.71 o 
  20   0   6     6234.94     6315.12    149.00 o 
  22   0   6    17456.03    17773.14    296.63 o 
  24   0   6     1588.99     1704.07    132.63 o 
  26   0   6     2805.55     2563.25    122.07 o 
  28   0   6       41.21      -12.70    120.35 o 
  30   0   6     4735.89     4938.69    284.35 o 
 -35   1   6     3041.57     3160.08    108.37 o 
 -33   1   6     3811.99     3867.02    101.02 o 
 -31   1   6     1102.68     1105.19     58.02 o 
 -29   1   6     3654.69     3645.45     75.53 o 
 -27   1   6     3849.41     4062.40     75.96 o 
 -25   1   6       99.14       52.02     33.55 o 
 -23   1   6    15991.39    15795.76    128.68 o 
 -21   1   6    31127.57    30421.22    236.03 o 
 -19   1   6     2158.70     1937.72     42.04 o 
 -17   1   6     4549.63     5056.36     46.65 o 
 -15   1   6     3610.30     3852.81     35.33 o 
 -13   1   6       20.36       72.89     12.08 o 
 -11   1   6        9.94       12.99      9.64 o 
  -9   1   6    11533.89    11773.12     75.33 o 
  -7   1   6     4401.60     3739.18     28.64 o 
  -5   1   6     2133.35     1798.88     19.44 o 
  -3   1   6    37714.05    38365.35    253.30 o 
  -1   1   6    10487.84     8273.66     56.25 o 
   1   1   6    43040.85    43767.07    287.45 o 
   3   1   6      841.51     1181.27     20.57 o 
   5   1   6     7654.60     8830.79     73.28 o 
   7   1   6    16451.53    17506.25    119.68 o 
   9   1   6    12113.11    11594.17     81.93 o 
  11   1   6    18385.79    17775.94    126.33 o 
  13   1   6    30367.31    29834.74    227.34 o 
  15   1   6     5424.57     5645.34     65.03 o 
  17   1   6      496.71      408.95     29.22 o 
  19   1   6     6494.78     6728.84     87.87 o 
  21   1   6     1350.71     1262.43     53.83 o 
  23   1   6     2895.28     2741.62     75.82 o 
  25   1   6     1771.34     1877.62     74.47 o 
  27   1   6     9409.91     9754.13    175.70 o 
  29   1   6       70.22      -25.48    208.10 o 
 -36   2   6      370.65      298.33    149.57 o 
 -34   2   6      683.49      815.14     85.56 o 
 -32   2   6      399.30      344.39     61.83 o 
 -30   2   6        0.35        4.75     53.06 o 
 -28   2   6     1074.44      964.13     51.43 o 
 -26   2   6       17.98       -1.72     42.98 o 
 -24   2   6     2582.57     2390.00     46.02 o 
 -22   2   6    14173.17    14830.52    123.23 o 
 -20   2   6       65.11       32.43     21.96 o 
 -18   2   6     1994.62     1940.74     33.52 o 
 -16   2   6      253.16      222.63     18.12 o 
 -14   2   6      530.54      939.45     19.01 o 
 -12   2   6     2084.53     2307.25     30.22 o 
 -10   2   6     2627.85     3033.34     29.60 o 
  -8   2   6    20526.00    21156.07    138.85 o 
  -6   2   6     1175.44      929.35     15.26 o 
  -4   2   6      244.86      132.56     10.55 o 
  -2   2   6      793.83      807.52     15.45 o 
   0   2   6    13027.60    12450.19     87.44 o 
   2   2   6        9.09       13.88      9.77 o 
   4   2   6    27955.31    30191.89    196.05 o 
   6   2   6     4984.95     6175.97     50.51 o 
   8   2   6       32.69       82.94     16.69 o 
  10   2   6     9432.04    10052.87     79.38 o 
  12   2   6     5794.74     6134.27     60.88 o 
  14   2   6     3947.00     4007.81     51.68 o 
  16   2   6       15.89      -25.76     25.76 o 
  18   2   6     4952.12     4771.50     85.79 o 
  20   2   6      134.59      -41.95     41.95 o 
  22   2   6      406.73      247.85     47.72 o 
  24   2   6       95.65       60.03     56.02 o 
  26   2   6      250.83      111.90     70.81 o 
  28   2   6      556.90      595.74    104.15 o 
 -35   3   6      993.77      907.78    157.47 o 
 -33   3   6     1004.82     1076.20     87.35 o 
 -31   3   6     2161.38     2035.93     76.34 o 
 -29   3   6    10800.82    11181.03    144.08 o 
 -27   3   6     3596.09     3706.03     76.38 o 
 -25   3   6     1497.89     1541.15     51.17 o 
 -23   3   6      607.14      578.42     34.57 o 
 -21   3   6     7901.60     8106.20     86.42 o 
 -19   3   6     1658.09     1649.76     33.01 o 
 -17   3   6    12231.56    12070.08     95.34 o 
 -15   3   6     7089.29     7223.57     59.58 o 
 -13   3   6     4085.28     3835.49     36.27 o 
 -11   3   6      254.96      439.52     14.57 o 
  -9   3   6     1460.09     1868.56     22.63 o 
  -7   3   6     1981.91     1787.51     22.49 o 
  -5   3   6     3591.66     4231.46     39.08 o 
  -3   3   6     6403.89     7558.38     54.51 o 
  -1   3   6    40814.81    45807.19    303.40 o 
   1   3   6     1498.62     1926.13     32.21 o 
   3   3   6    11737.43    11475.31     78.55 o 
   5   3   6    12420.81    12798.61     84.53 o 
   7   3   6    21679.81    21085.49    161.35 o 
   9   3   6     4456.02     4594.76     46.95 o 
  11   3   6     5961.14     6076.42     58.69 o 
  13   3   6    11508.40    12294.51    100.10 o 
  15   3   6     1136.36     1181.85     32.71 o 
  17   3   6     2797.29     2734.43     65.61 o 
  19   3   6     8374.17     8462.48    104.03 o 
  21   3   6     3822.51     3904.11     80.55 o 
  23   3   6       93.70       27.30     52.17 o 
  25   3   6     3966.61     3872.70    108.68 o 
  27   3   6     1295.96     1216.48    115.50 o 
 -34   4   6     5264.54     5623.79    306.46 o 
 -32   4   6     6463.60     6265.86    160.39 o 
 -30   4   6     5418.19     5294.13    102.95 o 
 -28   4   6     4472.23     4393.60     93.28 o 
 -26   4   6     8341.20     8585.62    111.01 o 
 -24   4   6      767.00      743.88     42.86 o 
 -22   4   6     4971.41     5027.09     70.77 o 
 -20   4   6    13183.96    13460.17    122.42 o 
 -18   4   6     3782.43     3766.23     44.46 o 
 -16   4   6     9102.64     8762.38     74.26 o 
 -14   4   6     2348.77     2257.50     36.84 o 
 -12   4   6       17.99       56.35     15.82 o 
 -10   4   6     2335.84     2903.90     32.38 o 
  -8   4   6    10838.77    11777.72     80.93 o 
  -6   4   6     2013.52     2353.81     40.97 o 
  -4   4   6     1308.62     1481.24     25.98 o 
  -2   4   6     6714.70     6964.00     55.76 o 
   0   4   6      397.00      612.05     17.26 o 
   2   4   6    12022.44    12352.03     91.10 o 
   4   4   6    17017.20    17375.86    117.33 o 
   6   4   6     5464.27     5227.27     51.14 o 
   8   4   6    15292.21    15606.12    124.75 o 
  10   4   6    14347.64    14197.02    129.85 o 
  12   4   6    19696.09    20317.43    177.56 o 
  14   4   6    10459.75     9914.40    111.84 o 
  16   4   6     5402.27     5690.14     84.85 o 
  18   4   6    12580.35    12236.77    136.90 o 
  20   4   6     5032.80     4983.61     93.38 o 
  22   4   6     1948.52     1835.19     66.75 o 
  24   4   6     4017.89     3790.46    118.80 o 
  26   4   6     1966.60     1791.68    104.97 o 
  28   4   6      869.34      564.29    248.72 o 
 -33   5   6     1110.93     1162.82    151.98 o 
 -31   5   6      988.17      922.79     95.66 o 
 -29   5   6     1611.93     1408.68     73.73 o 
 -27   5   6     2039.72     2073.48     67.29 o 
 -25   5   6     1402.44     1387.84     57.58 o 
 -23   5   6     1480.04     1376.81     54.00 o 
 -21   5   6    12118.48    11327.56    114.76 o 
 -19   5   6      412.24      380.30     30.32 o 
 -17   5   6     2762.56     2610.93     55.81 o 
 -15   5   6       99.10      104.85     22.90 o 
 -13   5   6     2857.94     2604.14     46.14 o 
 -11   5   6      220.20      179.41     19.65 o 
  -9   5   6     1049.56      833.14     22.08 o 
  -7   5   6      449.04      535.48     20.06 o 
  -5   5   6     3404.28     4279.51     52.54 o 
  -3   5   6    12673.76    12537.04    101.14 o 
  -1   5   6      670.47      786.51     23.05 o 
   1   5   6     7657.85     7540.46     66.79 o 
   3   5   6      285.13      317.15     19.78 o 
   5   5   6     4035.92     4173.27     45.83 o 
   7   5   6     3710.33     3743.63     59.34 o 
   9   5   6     8681.58     8836.37     82.81 o 
  11   5   6    13678.66    13262.19    118.15 o 
  13   5   6     2803.96     2726.41     55.28 o 
  15   5   6       93.63       38.08     40.91 o 
  17   5   6     9689.52     9681.49    129.30 o 
  19   5   6      384.82      414.61     52.78 o 
  21   5   6     2951.23     2629.23     80.04 o 
  23   5   6      989.17      918.47     82.08 o 
  25   5   6      940.16      822.56    118.59 o 
  27   5   6      452.36      210.51    252.67 o 
 -32   6   6      796.19     1077.29    188.21 o 
 -30   6   6      630.61      621.49     96.06 o 
 -28   6   6      744.56      809.87     68.88 o 
 -26   6   6       90.83       52.91     52.48 o 
 -24   6   6      762.36      600.08     52.64 o 
 -22   6   6     3777.55     3666.98     74.04 o 
 -20   6   6        3.39      -17.08     37.77 o 
 -18   6   6      606.30      531.04     33.88 o 
 -16   6   6      378.09      368.39     28.70 o 
 -14   6   6     2161.61     2147.00     37.56 o 
 -12   6   6       50.97       55.17     23.95 o 
 -10   6   6      765.61      680.10     26.08 o 
  -8   6   6      744.98      820.73     23.12 o 
  -6   6   6     1057.46      854.04     28.96 o 
  -4   6   6     1625.57     1587.82     35.54 o 
  -2   6   6     1214.16     1308.68     31.51 o 
   0   6   6     3827.55     3726.56     52.01 o 
   2   6   6       17.06       18.04     21.95 o 
   4   6   6     1814.36     1677.33     45.15 o 
   6   6   6      479.45      558.63     29.69 o 
   8   6   6       13.14       10.41     29.37 o 
  10   6   6     4655.48     4568.26     62.97 o 
  12   6   6    13677.92    13438.80    133.92 o 
  14   6   6        0.11      -41.35     41.35 o 
  16   6   6     1166.88     1312.89     60.51 o 
  18   6   6      378.87      471.14     57.37 o 
  20   6   6       87.62        6.04     60.19 o 
  22   6   6       86.73       56.24     74.37 o 
  24   6   6       77.11      -54.86     98.45 o 
 -29   7   6     5841.74     5734.25    290.78 o 
 -27   7   6     2566.18     2684.13    107.01 o 
 -25   7   6       23.30       21.47     59.30 o 
 -23   7   6      217.19      283.03     50.77 o 
 -21   7   6     1218.91     1174.77     51.45 o 
 -19   7   6      640.84      517.96     43.68 o 
 -17   7   6      592.06      552.41     37.78 o 
 -15   7   6     6562.47     6295.88     74.11 o 
 -13   7   6     4134.31     3865.51     56.47 o 
 -11   7   6     1450.92     1531.16     41.08 o 
  -9   7   6        7.51        8.57     21.68 o 
  -7   7   6     4233.53     4273.06     64.59 o 
  -5   7   6     4248.44     4188.94     59.76 o 
  -3   7   6     8541.84     7833.13     86.85 o 
  -1   7   6       26.13       -3.05     33.40 o 
   1   7   6     1651.76     1865.80     40.25 o 
   3   7   6      856.52      817.56     37.23 o 
   5   7   6     5063.10     5348.62     71.64 o 
   7   7   6     4248.85     3884.62     65.30 o 
   9   7   6     3237.63     3181.97     69.68 o 
  11   7   6       39.41       -4.88     37.78 o 
  13   7   6     1467.17     1443.92     54.27 o 
  15   7   6       26.75      -49.49     49.49 o 
  17   7   6     1610.79     1626.60     72.36 o 
  19   7   6     1868.16     1839.47     81.01 o 
  21   7   6     3517.33     3389.51    118.56 o 
  23   7   6      243.82      411.51    148.92 o 
 -26   8   6      629.41      302.53    136.80 o 
 -24   8   6     2116.18     2023.93     86.49 o 
 -22   8   6     3599.58     3656.35     83.97 o 
 -20   8   6     2069.37     2132.38     69.25 o 
 -18   8   6      817.06      796.01     49.93 o 
 -16   8   6       86.40      117.03     41.95 o 
 -14   8   6      161.75      131.69     37.94 o 
 -12   8   6      227.15      133.94     38.29 o 
 -10   8   6      565.85      781.13     45.36 o 
  -8   8   6     3238.37     3172.29     65.84 o 
  -6   8   6     2488.83     1925.57     49.52 o 
  -4   8   6     2591.44     2614.53     59.02 o 
  -2   8   6    13486.08    14126.76    147.24 o 
   0   8   6      465.30      458.76     41.18 o 
   2   8   6      102.09      170.84     39.45 o 
   4   8   6     4466.34     4200.64     87.76 o 
   6   8   6       55.28       74.78     45.18 o 
   8   8   6      232.24      256.65     46.85 o 
  10   8   6     7116.20     7716.91    115.30 o 
  12   8   6     4253.32     4640.27     91.71 o 
  14   8   6     2390.24     2512.24     78.48 o 
  16   8   6     1807.87     1591.33     77.64 o 
  18   8   6      261.47       27.49     80.65 o 
  20   8   6       30.29       66.04     98.46 o 
 -23   9   6       33.55      -75.17     93.75 o 
 -21   9   6       33.77      -46.21     62.68 o 
 -19   9   6        7.14       32.39     57.50 o 
 -17   9   6     1182.86     1204.08     57.14 o 
 -15   9   6     1104.10     1211.11     55.56 o 
 -13   9   6      671.59      712.57     52.24 o 
 -11   9   6      791.17      697.82     51.12 o 
  -9   9   6     2176.40     2363.60     61.69 o 
  -7   9   6      293.29      431.81     46.22 o 
  -5   9   6      723.37      784.72     47.87 o 
  -3   9   6      104.73      120.19     45.32 o 
  -1   9   6      680.38      415.68     46.07 o 
   1   9   6      463.03      309.73     45.51 o 
   3   9   6     2023.32     2270.57     63.01 o 
   5   9   6      760.23      915.07     55.45 o 
   7   9   6     4136.25     4441.80     88.19 o 
   9   9   6     1110.77     1325.46     62.05 o 
  11   9   6     1357.56     1460.23     73.04 o 
  13   9   6     1845.75     1708.53     74.43 o 
  15   9   6       12.26       24.90     84.68 o 
  17   9   6     2872.98     3033.85    163.65 o 
 -20  10   6       40.06       -2.46    136.38 o 
 -18  10   6      301.06      392.62     95.78 o 
 -16  10   6      990.03      748.48     78.15 o 
 -14  10   6      192.51      147.68     62.03 o 
 -12  10   6      525.52      352.55     62.47 o 
 -10  10   6      700.60      696.55     57.88 o 
  -8  10   6      577.26      566.35     56.20 o 
  -6  10   6       24.41        6.92     48.54 o 
  -4  10   6        1.05       22.77     47.95 o 
  -2  10   6      960.02     1146.94     65.39 o 
   0  10   6        0.65      -21.29     48.17 o 
   2  10   6      849.65      911.39     59.71 o 
   4  10   6      637.55      481.12     58.87 o 
   6  10   6      443.64      253.07     62.68 o 
   8  10   6       17.14      -66.93     66.93 o 
  10  10   6      443.93      438.23    122.83 o 
  12  10   6       16.51      -38.99    135.89 o 
 -11  11   6       11.53        2.63    121.72 o 
  -9  11   6       10.06      -25.32    115.33 o 
  -7  11   6       92.75      127.71     89.14 o 
  -5  11   6      213.49      131.33     87.30 o 
  -3  11   6        6.14       51.19     80.91 o 
  -1  11   6        2.50      -84.16     84.16 o 
   1  11   6       91.20      186.59    105.74 o 
   3  11   6      296.44      361.60    134.32 o 
   5  11   6       44.38     -158.56    235.31 o 
 -37   1   7     1709.21     1702.00    219.40 o 
 -35   1   7       55.73       47.37     66.99 o 
 -33   1   7     2883.30     3046.95     84.35 o 
 -31   1   7       35.47      -49.34     49.34 o 
 -29   1   7     9674.99    10042.54    128.53 o 
 -27   1   7      740.16      781.61     48.93 o 
 -25   1   7      167.08      140.24     31.79 o 
 -23   1   7       25.58      -24.09     24.09 o 
 -21   1   7     6523.97     6669.22     71.33 o 
 -19   1   7    15432.29    15682.41    120.12 o 
 -17   1   7      592.08      670.84     19.13 o 
 -15   1   7      820.63      843.03     18.48 o 
 -13   1   7     8100.91     9508.77     62.49 o 
 -11   1   7    19771.12    21280.57    134.69 o 
  -9   1   7    10180.39    10558.59     69.22 o 
  -7   1   7    13757.00    13805.67     85.71 o 
  -5   1   7    13545.31    12609.56     91.86 o 
  -3   1   7    35297.00    34610.11    238.63 o 
  -1   1   7    36422.50    38286.03    243.32 o 
   1   1   7    15838.08    15932.88    107.54 o 
   3   1   7     1995.98     1894.60     26.02 o 
   5   1   7    29467.79    29464.31    194.42 o 
   7   1   7    15144.00    15948.48    110.73 o 
   9   1   7    14135.56    13969.39    107.56 o 
  11   1   7    15244.54    15881.83    130.65 o 
  13   1   7     6486.50     6634.80     69.00 o 
  15   1   7     1033.83      885.84     35.88 o 
  17   1   7     1521.12     1583.64     45.59 o 
  19   1   7      238.18      229.13     43.03 o 
  21   1   7       20.37       -3.05     52.69 o 
  23   1   7       21.47      -56.41     56.41 o 
  25   1   7       60.72      -60.27     60.27 o 
  27   1   7       15.01      -12.07     86.17 o 
  29   1   7     1083.10     1157.12    173.39 o 
 -36   2   7     3799.18     3580.79    202.64 o 
 -34   2   7     6022.75     6603.34    197.00 o 
 -32   2   7     7928.42     8492.16    127.21 o 
 -30   2   7    11736.18    12210.09    147.93 o 
 -28   2   7     1897.92     1884.47     61.36 o 
 -26   2   7     1831.06     1852.28     56.29 o 
 -24   2   7     2030.74     1705.12     47.40 o 
 -22   2   7     1178.12     1084.63     35.90 o 
 -20   2   7     3850.71     3739.12     49.29 o 
 -18   2   7     4410.99     4423.03     47.47 o 
 -16   2   7      105.40       71.89     16.47 o 
 -14   2   7    12399.21    12100.80     83.41 o 
 -12   2   7    52376.87    51711.09    310.50 o 
 -10   2   7    20953.60    20840.20    126.41 o 
  -8   2   7    17639.62    16576.66    104.62 o 
  -6   2   7     7031.31     7181.30     54.63 o 
  -4   2   7     9681.81     9895.06     71.74 o 
  -2   2   7    17854.60    17039.37    124.30 o 
   0   2   7    63558.08    62957.99    441.49 o 
   2   2   7    36809.72    33806.95    226.12 o 
   4   2   7    50761.28    51641.96    350.14 o 
   6   2   7      528.97      449.20     18.27 o 
   8   2   7     8552.14     8989.59     76.83 o 
  10   2   7    11495.90    11974.81    101.96 o 
  12   2   7    20265.77    20207.58    159.40 o 
  14   2   7    10172.69    10499.64     95.15 o 
  16   2   7     2438.99     2242.53     45.37 o 
  18   2   7     9475.64     9627.06    108.25 o 
  20   2   7      211.41      170.01     45.04 o 
  22   2   7     1205.38     1052.86     60.51 o 
  24   2   7        1.82      -44.40     61.61 o 
  26   2   7       94.77       15.50     86.42 o 
  28   2   7     1223.99      930.44    201.85 o 
 -35   3   7      563.42      538.88    104.92 o 
 -33   3   7      198.89       89.03     86.03 o 
 -31   3   7       78.03       81.44     57.33 o 
 -29   3   7      408.45      327.00     51.80 o 
 -27   3   7     4263.71     4230.86     80.90 o 
 -25   3   7     4940.69     4946.90     78.47 o 
 -23   3   7      474.22      380.32     34.50 o 
 -21   3   7      266.39      225.69     28.01 o 
 -19   3   7     7072.25     7048.02     66.60 o 
 -17   3   7     1845.50     1669.47     29.95 o 
 -15   3   7     1430.47     1735.44     27.95 o 
 -13   3   7      459.90      629.41     18.82 o 
 -11   3   7      117.44      169.06     14.52 o 
  -9   3   7     5039.88     4957.70     40.45 o 
  -7   3   7     2009.17     1334.86     22.72 o 
  -5   3   7    84650.12    86457.10    534.05 o 
  -3   3   7    28919.48    28310.22    186.16 o 
  -1   3   7     4829.68     4557.16     38.95 o 
   1   3   7     3891.91     3622.19     36.85 o 
   3   3   7      480.86      488.54     15.28 o 
   5   3   7     8172.46     7638.86     65.49 o 
   7   3   7    25486.39    25650.71    194.09 o 
   9   3   7    31348.05    29752.61    235.98 o 
  11   3   7     6484.47     6377.26     70.28 o 
  13   3   7     1439.62     1286.18     32.01 o 
  15   3   7     1003.15      836.07     37.95 o 
  17   3   7     1134.70     1030.16     45.91 o 
  19   3   7      629.29      487.85     46.61 o 
  21   3   7     3380.46     3194.40     73.37 o 
  23   3   7      340.08      422.07     62.33 o 
  25   3   7        4.72      -71.69     71.69 o 
  27   3   7     1063.31     1046.47    142.47 o 
 -34   4   7     1023.43     1006.50    139.17 o 
 -32   4   7     1404.84     1324.31     92.52 o 
 -30   4   7      340.05      245.96     58.82 o 
 -28   4   7       12.32      -48.80     50.24 o 
 -26   4   7     1524.34     1562.01     58.60 o 
 -24   4   7       28.06      -40.58     40.58 o 
 -22   4   7     3147.65     2846.38     53.88 o 
 -20   4   7     4535.95     4255.75     57.99 o 
 -18   4   7     3655.09     3426.57     47.20 o 
 -16   4   7        0.49       14.73     18.53 o 
 -14   4   7     1419.64     1219.15     29.07 o 
 -12   4   7     4435.72     4008.36     41.35 o 
 -10   4   7     1075.16      965.78     25.56 o 
  -8   4   7      209.21      257.56     15.57 o 
  -6   4   7     4893.06     5170.09     45.51 o 
  -4   4   7     4761.71     4664.14     41.60 o 
  -2   4   7     1559.21     1915.72     25.30 o 
   0   4   7      308.86       81.35     14.25 o 
   2   4   7     1432.80     1216.28     26.27 o 
   4   4   7     5560.99     5356.95     48.51 o 
   6   4   7      147.44      126.70     18.92 o 
   8   4   7     8174.79     8799.75     85.99 o 
  10   4   7     2555.98     2792.87     49.16 o 
  12   4   7     6034.84     6180.97     78.61 o 
  14   4   7     4094.92     3900.47     71.37 o 
  16   4   7        2.45       28.70     45.59 o 
  18   4   7     3099.62     3112.00     72.92 o 
  20   4   7      959.19     1125.60     64.30 o 
  22   4   7      224.65      211.39     64.27 o 
  24   4   7      560.54      461.67     97.42 o 
  26   4   7        1.35      -37.77    149.88 o 
 -33   5   7     1418.55     1543.21    147.58 o 
 -31   5   7     5569.17     5676.86    143.58 o 
 -29   5   7       21.97      -51.58     51.58 o 
 -27   5   7     1830.51     1740.87     60.95 o 
 -25   5   7     1728.84     2006.46     61.46 o 
 -23   5   7      444.64      359.77     45.83 o 
 -21   5   7      275.10      180.46     39.48 o 
 -19   5   7     2774.67     2693.53     53.49 o 
 -17   5   7      497.93      494.33     26.79 o 
 -15   5   7      679.63      732.88     27.08 o 
 -13   5   7     6151.59     5935.66     62.16 o 
 -11   5   7    17157.54    17756.08    140.74 o 
  -9   5   7      255.34      262.09     18.58 o 
  -7   5   7     3711.74     4264.42     53.04 o 
  -5   5   7     3738.07     3683.33     44.28 o 
  -3   5   7      600.89      479.46     21.43 o 
  -1   5   7    15671.47    15161.50    125.55 o 
   1   5   7    12970.70    12937.35    104.30 o 
   3   5   7    20352.55    19745.90    158.70 o 
   5   5   7     1520.37     1411.37     30.34 o 
   7   5   7     1347.13     1379.73     31.78 o 
   9   5   7     3104.10     3152.53     48.87 o 
  11   5   7      668.12      597.77     36.85 o 
  13   5   7     1052.35      993.92     44.05 o 
  15   5   7     7069.62     6997.67    103.33 o 
  17   5   7     1796.56     1776.59     74.43 o 
  19   5   7       91.08      171.77     54.70 o 
  21   5   7     1506.18     1478.24     72.17 o 
  23   5   7       46.83       75.08     85.82 o 
  25   5   7      167.29      152.57    132.06 o 
 -32   6   7      624.03      421.49    168.60 o 
 -30   6   7     1074.29     1021.29     95.24 o 
 -28   6   7      527.55      348.71     64.76 o 
 -26   6   7     2139.79     2311.88     68.13 o 
 -24   6   7     2056.80     1788.47     60.62 o 
 -22   6   7        5.79       -0.74     42.33 o 
 -20   6   7     3543.86     3382.31     62.95 o 
 -18   6   7       11.24        6.48     31.37 o 
 -16   6   7       53.43        7.89     28.56 o 
 -14   6   7     5884.50     6159.85     65.90 o 
 -12   6   7       60.27       30.51     23.41 o 
 -10   6   7     5040.80     5733.59     64.80 o 
  -8   6   7       88.90       87.58     23.68 o 
  -6   6   7    29331.92    30287.07    241.29 o 
  -4   6   7     3875.90     3569.32     52.26 o 
  -2   6   7    28691.42    28979.73    250.01 o 
   0   6   7      104.34      119.29     22.54 o 
   2   6   7     1370.96     1203.81     36.96 o 
   4   6   7     4826.28     4948.60     60.11 o 
   6   6   7    18010.01    17595.65    160.17 o 
   8   6   7      379.97      302.93     32.86 o 
  10   6   7     9988.93     9549.37    106.98 o 
  12   6   7    14334.59    13523.33    144.64 o 
  14   6   7       38.21       90.62     49.14 o 
  16   6   7      876.59      998.27     59.87 o 
  18   6   7     1570.53     1343.15     65.71 o 
  20   6   7      527.64      306.23     66.09 o 
  22   6   7       15.23       38.35     79.01 o 
  24   6   7      274.95      110.96    156.02 o 
 -29   7   7      126.55       -3.79    230.21 o 
 -27   7   7      853.84      816.84     84.33 o 
 -25   7   7       12.01      -60.14     60.14 o 
 -23   7   7      245.81      250.13     52.65 o 
 -21   7   7      822.89      753.43     47.92 o 
 -19   7   7       67.94       67.07     40.67 o 
 -17   7   7      355.94      379.10     39.36 o 
 -15   7   7      312.97      468.73     35.46 o 
 -13   7   7      711.71      635.59     34.76 o 
 -11   7   7     4741.44     4884.07     69.08 o 
  -9   7   7     3354.27     3510.20     65.72 o 
  -7   7   7      264.56      312.89     28.64 o 
  -5   7   7      170.43      133.46     29.41 o 
  -3   7   7    20556.40    22104.18    194.81 o 
  -1   7   7     1530.95     1480.52     42.10 o 
   1   7   7     6707.62     6605.18     80.67 o 
   3   7   7     3454.27     3317.05     61.97 o 
   5   7   7      372.74      430.72     37.10 o 
   7   7   7     3526.18     3470.30     62.58 o 
   9   7   7     3382.05     3246.81     95.54 o 
  11   7   7     1372.12     1320.05     56.02 o 
  13   7   7       15.06       13.43     53.30 o 
  15   7   7       42.10      -21.14     56.48 o 
  17   7   7     1219.49     1164.35     73.40 o 
  19   7   7      213.22       49.21     71.65 o 
  21   7   7       13.14      -96.12     96.12 o 
 -26   8   7        0.09     -105.77    139.61 o 
 -24   8   7       99.98       23.20     68.43 o 
 -22   8   7       34.23       57.29     56.09 o 
 -20   8   7      121.87      159.29     49.20 o 
 -18   8   7      435.43      469.97     52.62 o 
 -16   8   7     2163.85     2059.57     55.85 o 
 -14   8   7      424.97      407.53     43.34 o 
 -12   8   7      699.06      758.03     45.74 o 
 -10   8   7      283.98      211.70     41.98 o 
  -8   8   7      134.55      145.39     41.64 o 
  -6   8   7       46.75      144.23     39.53 o 
  -4   8   7      961.02      883.91     44.19 o 
  -2   8   7      441.34      535.59     41.80 o 
   0   8   7      663.26      766.37     43.06 o 
   2   8   7       13.88      -39.27     39.27 o 
   4   8   7       59.55      146.00     49.36 o 
   6   8   7     1471.62     1344.37     55.37 o 
   8   8   7      560.69      690.46     53.74 o 
  10   8   7      681.91      757.85     52.72 o 
  12   8   7      703.28      519.44     55.78 o 
  14   8   7       90.74      -62.61     62.61 o 
  16   8   7      910.39      948.28     87.60 o 
  18   8   7      604.28      513.21     99.49 o 
  20   8   7     1146.00     1143.68    148.49 o 
 -23   9   7        9.01      -92.68     92.68 o 
 -21   9   7      209.92       56.06     73.97 o 
 -19   9   7        2.22      -18.49     57.18 o 
 -17   9   7       61.33       46.84     53.99 o 
 -15   9   7     1122.15     1131.72     53.94 o 
 -13   9   7     1322.77     1463.13     58.60 o 
 -11   9   7      534.26      556.15     50.71 o 
  -9   9   7      485.62      523.19     47.32 o 
  -7   9   7        8.85      -29.08     43.05 o 
  -5   9   7     2973.63     2722.02     63.63 o 
  -3   9   7      492.82      493.55     48.39 o 
  -1   9   7     1104.94     1045.58     51.61 o 
   1   9   7      929.11      951.44     50.73 o 
   3   9   7     2991.89     2727.82     76.19 o 
   5   9   7      137.16      216.79     51.68 o 
   7   9   7      761.88      615.75     60.11 o 
   9   9   7      458.58      289.25     62.73 o 
  11   9   7        8.68      -59.00     62.67 o 
  13   9   7     1441.35     1256.68     80.14 o 
  15   9   7       19.43      -49.15    100.43 o 
 -20  10   7      227.72      217.29    144.60 o 
 -18  10   7        9.59      126.18    108.47 o 
 -16  10   7     1364.00     1788.12    148.20 o 
 -14  10   7      315.38      226.74     67.46 o 
 -12  10   7        3.87      -61.34     62.77 o 
 -10  10   7      221.35      168.68     60.83 o 
  -8  10   7     1049.46     1191.65     68.86 o 
  -6  10   7     1967.28     2285.33     74.00 o 
  -4  10   7     4830.59     5097.49     95.57 o 
  -2  10   7       16.91      -16.37     52.63 o 
   0  10   7      519.44      578.53     58.15 o 
   2  10   7      412.82      326.77     61.92 o 
   4  10   7     2563.02     2675.82     88.55 o 
   6  10   7       14.44      -69.18     69.18 o 
   8  10   7     1036.11     1055.56    105.71 o 
  10  10   7     4296.28     4507.22    253.41 o 
  12  10   7      183.95     -112.63    444.87 o 
 -11  11   7       22.52      132.93    146.00 o 
  -9  11   7      772.13     1365.12    255.11 o 
  -7  11   7      236.86      236.19     98.33 o 
  -5  11   7      658.73      721.29    104.97 o 
  -3  11   7      187.77      197.78     88.31 o 
  -1  11   7      234.30      194.12     97.35 o 
   1  11   7     1093.85     1239.57    150.13 o 
   3  11   7      389.38      260.63    135.39 o 
   5  11   7        8.38      367.10    244.08 o 
 -36   0   8     1308.88     1310.72    137.27 o 
 -34   0   8     3286.73     4012.10    142.24 o 
 -32   0   8      133.58      164.57     78.12 o 
 -30   0   8      192.18       69.73     69.98 o 
 -28   0   8     3071.95     3206.41    132.43 o 
 -26   0   8     1116.51      965.98     68.30 o 
 -24   0   8    17991.12    17030.29    210.00 o 
 -22   0   8     2215.65     1944.25     66.58 o 
 -20   0   8      853.05      904.71     34.58 o 
 -18   0   8    14768.98    14244.64    132.44 o 
 -16   0   8    27184.11    25530.96    221.49 o 
 -14   0   8    90863.10    89988.91    712.08 o 
 -12   0   8    26571.63    25016.06    198.19 o 
 -10   0   8    28505.90    31058.07    257.68 o 
  -8   0   8     6693.01     6162.54     61.04 o 
  -6   0   8    39176.93    41342.41    385.40 o 
  -4   0   8    27315.24    25096.45    228.96 o 
  -2   0   8    60958.71    61885.66    625.03 o 
   0   0   8    28954.34    26844.66    245.42 o 
   2   0   8    39967.43    44026.83    450.89 o 
   4   0   8      534.19      495.09     22.06 o 
   6   0   8    41560.86    41180.22    392.33 o 
   8   0   8     1782.37     2074.50     50.60 o 
  10   0   8     2099.77     2237.10     48.53 o 
  12   0   8     6367.90     6205.85     94.49 o 
  14   0   8       89.00       54.11     49.01 o 
  16   0   8     5914.11     5647.47    118.81 o 
  18   0   8     4457.65     4779.70    131.43 o 
  20   0   8    10515.66    10118.38    185.80 o 
  22   0   8     5918.21     5603.70    154.96 o 
  24   0   8     3095.07     2663.57    127.89 o 
  26   0   8      319.79       10.15     99.92 o 
  28   0   8     3041.55     3630.64    393.62 o 
 -37   1   8      142.77        1.50    246.68 o 
 -35   1   8     2488.76     2659.57     94.60 o 
 -33   1   8      233.69      152.43     60.18 o 
 -31   1   8       97.10      152.84     53.05 o 
 -29   1   8      130.69       79.32     48.29 o 
 -27   1   8       64.12        2.96     43.00 o 
 -25   1   8      226.85      129.36     35.46 o 
 -23   1   8    24984.88    24527.83    214.16 o 
 -21   1   8    19997.94    19531.81    157.58 o 
 -19   1   8     4906.20     4620.13     48.39 o 
 -17   1   8     2506.47     2834.98     33.13 o 
 -15   1   8      800.93      620.84     15.70 o 
 -13   1   8      127.87      154.38     12.21 o 
 -11   1   8    18579.32    17829.12    116.34 o 
  -9   1   8    93133.32    95625.91    565.51 o 
  -7   1   8    10309.56     8571.78     60.92 o 
  -5   1   8    13581.33    14374.85     96.78 o 
  -3   1   8     4638.16     4630.77     41.63 o 
  -1   1   8    12626.17    14836.74     99.58 o 
   1   1   8      570.00      849.06     16.74 o 
   3   1   8     5397.67     5149.15     45.17 o 
   5   1   8    40621.12    40441.97    269.42 o 
   7   1   8      372.21      368.78     18.12 o 
   9   1   8     1057.94     1200.09     27.80 o 
  11   1   8      857.59      730.95     32.90 o 
  13   1   8      105.51       20.29     27.34 o 
  15   1   8     8971.44     8894.74     98.97 o 
  17   1   8     1129.54     1182.82     47.90 o 
  19   1   8     4373.51     4008.67     82.58 o 
  21   1   8      426.84      246.07     56.65 o 
  23   1   8     2434.95     2283.82     74.88 o 
  25   1   8     4044.33     3748.33    114.31 o 
  27   1   8     7563.94     7788.42    199.76 o 
 -36   2   8       58.00      -90.06    124.78 o 
 -34   2   8     2288.76     2351.23     91.33 o 
 -32   2   8      551.55      539.69     62.48 o 
 -30   2   8     1112.66     1044.55     57.90 o 
 -28   2   8      402.28      415.15     48.84 o 
 -26   2   8       98.91       32.30     38.27 o 
 -24   2   8      260.27      254.76     31.87 o 
 -22   2   8     2149.76     2001.21     41.29 o 
 -20   2   8      160.47      111.53     22.09 o 
 -18   2   8      184.81      107.05     17.96 o 
 -16   2   8     2142.17     2014.70     28.66 o 
 -14   2   8     2727.85     2769.68     28.62 o 
 -12   2   8      136.61      224.32     12.47 o 
 -10   2   8     1026.02      816.28     16.77 o 
  -8   2   8     2682.40     3380.95     29.60 o 
  -6   2   8      126.89      287.01     16.50 o 
  -4   2   8      287.47      557.14     14.96 o 
  -2   2   8       48.15        1.96     13.21 o 
   0   2   8    28605.26    28224.53    183.63 o 
   2   2   8     3295.26     3122.96     32.30 o 
   4   2   8     7364.63     7812.16     65.66 o 
   6   2   8       65.02        8.97     18.47 o 
   8   2   8      925.77      880.74     24.65 o 
  10   2   8      171.69      173.94     25.76 o 
  12   2   8     1374.94     1293.98     37.28 o 
  14   2   8       40.81       -0.95     26.95 o 
  16   2   8       14.82      -11.77     37.52 o 
  18   2   8     1058.27     1127.34     50.46 o 
  20   2   8       38.51       15.38     52.19 o 
  22   2   8      224.90       67.68     59.83 o 
  24   2   8      380.57      370.10     77.22 o 
  26   2   8      134.29      -20.16    104.44 o 
  28   2   8       13.96     -282.77    282.77 o 
 -35   3   8       13.38      -47.70    114.16 o 
 -33   3   8     1231.00     1284.04     82.87 o 
 -31   3   8        7.09       32.25     58.67 o 
 -29   3   8     4886.82     4804.19     95.09 o 
 -27   3   8      820.87      785.46     50.50 o 
 -25   3   8      247.27      210.49     41.13 o 
 -23   3   8     9755.49     9901.80     98.61 o 
 -21   3   8     2692.38     2716.06     43.08 o 
 -19   3   8      265.34      300.95     26.04 o 
 -17   3   8     7066.90     6834.76     62.97 o 
 -15   3   8    20890.54    21757.94    157.10 o 
 -13   3   8      127.11      327.43     19.03 o 
 -11   3   8    20202.67    23300.34    163.25 o 
  -9   3   8     5818.86     5587.81     42.42 o 
  -7   3   8     4969.60     5042.21     40.45 o 
  -5   3   8     9230.66     9195.23     66.55 o 
  -3   3   8    11757.46    11648.33     85.01 o 
  -1   3   8    24499.07    25121.44    164.45 o 
   1   3   8     4277.79     4088.86     37.66 o 
   3   3   8     2376.96     2594.75     33.33 o 
   5   3   8      520.72      516.97     19.09 o 
   7   3   8      494.39      643.00     24.49 o 
   9   3   8      266.28      294.33     23.15 o 
  11   3   8     4073.00     4224.63     53.76 o 
  13   3   8       31.33      -26.54     26.54 o 
  15   3   8        6.92      -23.30     38.29 o 
  17   3   8     1624.92     1590.99     56.93 o 
  19   3   8     5350.82     5593.65     99.90 o 
  21   3   8     4847.11     4782.92    101.65 o 
  23   3   8      201.92      226.27     73.33 o 
  25   3   8     1134.34     1090.10    110.08 o 
  27   3   8     2592.07     2296.96    238.54 o 
 -34   4   8      324.42      184.23    159.75 o 
 -32   4   8      248.21      121.62     80.85 o 
 -30   4   8       10.56      -10.25     53.27 o 
 -28   4   8       26.05       31.17     47.53 o 
 -26   4   8      106.56       47.50     44.20 o 
 -24   4   8     5589.93     5713.24     82.60 o 
 -22   4   8     5726.11     6032.59     81.58 o 
 -20   4   8     6549.19     6417.01     77.49 o 
 -18   4   8      486.12      507.26     27.78 o 
 -16   4   8    23324.10    22690.79    175.89 o 
 -14   4   8    14273.59    13511.93    108.95 o 
 -12   4   8     6894.50     6607.75     80.55 o 
 -10   4   8    18931.43    18576.18    148.45 o 
  -8   4   8    39173.13    40902.84    300.95 o 
  -6   4   8    12675.07    11874.96     92.44 o 
  -4   4   8     2298.67     2176.37     29.08 o 
  -2   4   8     9734.92     8637.07     73.21 o 
   0   4   8    39667.90    42290.54    322.40 o 
   2   4   8      953.11      702.16     20.94 o 
   4   4   8       44.27       44.55     17.02 o 
   6   4   8      604.80      563.35     22.93 o 
   8   4   8     1034.18     1039.37     33.58 o 
  10   4   8        3.22       81.69     26.04 o 
  12   4   8      699.75      677.26     40.36 o 
  14   4   8      985.32     1014.71     50.07 o 
  16   4   8     1038.30     1234.92     61.27 o 
  18   4   8      780.93      842.99     56.55 o 
  20   4   8     3877.64     3837.06     95.98 o 
  22   4   8     4305.87     4148.25    135.02 o 
  24   4   8     1255.72     1228.51    116.81 o 
  26   4   8      943.63      809.20    202.71 o 
 -33   5   8      444.86      570.86    139.09 o 
 -31   5   8      169.02       15.11     70.51 o 
 -29   5   8      122.74      133.03     54.58 o 
 -27   5   8      136.25       39.63     49.58 o 
 -25   5   8       13.46      -40.14     45.22 o 
 -23   5   8     2835.69     2947.85     88.97 o 
 -21   5   8     2665.95     2693.67     57.06 o 
 -19   5   8    13646.27    13451.36    128.35 o 
 -17   5   8     1283.68     1281.42     34.34 o 
 -15   5   8      179.85      148.18     25.09 o 
 -13   5   8     2817.46     2607.90     50.61 o 
 -11   5   8    12385.04    12579.14    104.23 o 
  -9   5   8     3848.23     3123.49     43.73 o 
  -7   5   8    11283.88    10867.36     97.64 o 
  -5   5   8     2084.87     1770.43     40.08 o 
  -3   5   8    19139.08    20672.16    161.41 o 
  -1   5   8      333.65      539.18     26.06 o 
   1   5   8     1947.49     1855.44     31.65 o 
   3   5   8     2168.46     1889.53     33.25 o 
   5   5   8      778.93      682.41     29.05 o 
   7   5   8     1728.37     1565.00     40.67 o 
   9   5   8     2348.57     2374.86     50.17 o 
  11   5   8      891.82     1021.35     43.41 o 
  13   5   8      251.46      299.05     44.30 o 
  15   5   8     1162.21     1161.95     54.12 o 
  17   5   8      184.33      167.50     52.17 o 
  19   5   8     1037.94     1162.51     61.61 o 
  21   5   8       61.84       86.28     74.61 o 
  23   5   8     1351.98     1163.15    106.48 o 
  25   5   8     1715.74     1714.42    179.90 o 
 -32   6   8      171.23      206.85    160.22 o 
 -30   6   8      824.22      710.54     87.59 o 
 -28   6   8      153.23       99.25     63.99 o 
 -26   6   8      456.17      424.20     53.60 o 
 -24   6   8      499.81      576.73     51.22 o 
 -22   6   8     1205.53     1274.97     49.09 o 
 -20   6   8       95.84       63.42     39.70 o 
 -18   6   8        1.55      -25.27     34.30 o 
 -16   6   8      193.16      186.19     32.11 o 
 -14   6   8     1604.37     1643.71     36.02 o 
 -12   6   8     2464.72     2384.56     40.23 o 
 -10   6   8     3791.59     3566.18     52.53 o 
  -8   6   8     1938.97     1927.10     47.89 o 
  -6   6   8      158.12      243.27     26.12 o 
  -4   6   8      158.36      165.09     25.29 o 
  -2   6   8      541.14      619.20     28.38 o 
   0   6   8     1039.72     1073.92     31.29 o 
   2   6   8        1.42      -30.29     30.29 o 
   4   6   8      308.38      290.17     27.94 o 
   6   6   8      852.34      910.13     33.57 o 
   8   6   8     1546.04     1629.44     47.78 o 
  10   6   8     3467.18     3716.99     67.88 o 
  12   6   8      316.46      396.81     49.19 o 
  14   6   8       48.04      101.15     49.63 o 
  16   6   8     1841.52     2033.88     70.00 o 
  18   6   8       26.25      -45.48     60.52 o 
  20   6   8       66.21      -65.93     65.93 o 
  22   6   8      617.52      526.97    112.18 o 
 -29   7   8     3765.88     4138.30    316.11 o 
 -27   7   8      117.92      155.78     76.34 o 
 -25   7   8        8.26      -62.90     62.90 o 
 -23   7   8      228.53      219.83     49.34 o 
 -21   7   8      175.67      133.60     46.21 o 
 -19   7   8     1276.12     1237.91     51.73 o 
 -17   7   8     2039.41     2279.37     56.95 o 
 -15   7   8     3604.74     3630.74     77.63 o 
 -13   7   8     3211.80     2987.58     59.05 o 
 -11   7   8      969.91     1007.02     40.63 o 
  -9   7   8       27.98       29.71     32.53 o 
  -7   7   8      375.94      322.50     28.48 o 
  -5   7   8     1979.98     2079.24     44.13 o 
  -3   7   8     6954.26     6042.63     80.30 o 
  -1   7   8     4374.50     4320.92     67.19 o 
   1   7   8      953.73      742.06     38.36 o 
   3   7   8     1249.32     1052.16     42.66 o 
   5   7   8     3491.31     4043.63    101.27 o 
   7   7   8        9.52       96.27     43.20 o 
   9   7   8     2068.07     1948.25     68.84 o 
  11   7   8      129.34       49.64     52.23 o 
  13   7   8      194.84      128.17     55.91 o 
  15   7   8       27.25      -58.91     58.91 o 
  17   7   8      124.62      203.81     67.42 o 
  19   7   8     2743.61     2866.85    123.27 o 
  21   7   8     3653.74     3486.95    212.44 o 
 -26   8   8      957.95      953.65    168.62 o 
 -24   8   8      439.16      592.64     66.95 o 
 -22   8   8     2245.40     2435.63     75.93 o 
 -20   8   8     4017.17     4561.29     87.34 o 
 -18   8   8      878.21      954.62     50.63 o 
 -16   8   8       53.40       42.82     42.81 o 
 -14   8   8      116.55      108.61     41.65 o 
 -12   8   8     5259.32     5368.10    104.41 o 
 -10   8   8     2495.53     2472.00     68.98 o 
  -8   8   8     1468.63     1698.40     51.76 o 
  -6   8   8    22659.10    22245.46    214.51 o 
  -4   8   8      136.90       77.68     41.74 o 
  -2   8   8     1194.15     1200.73     47.84 o 
   0   8   8     2759.63     2560.89     57.01 o 
   2   8   8      363.24      159.33     40.46 o 
   4   8   8      611.04      574.06     49.54 o 
   6   8   8     3837.98     3575.41     76.39 o 
   8   8   8       43.33       87.53     52.64 o 
  10   8   8       27.76       12.45     53.34 o 
  12   8   8      308.10      451.40     67.50 o 
  14   8   8      368.34      482.65     71.29 o 
  16   8   8     1040.13     1341.33     93.62 o 
  18   8   8       73.81        6.48     96.38 o 
 -23   9   8        9.12      -30.08    101.28 o 
 -21   9   8      193.70      142.22     82.87 o 
 -19   9   8      277.11      335.72     64.92 o 
 -17   9   8      482.40      598.91     63.52 o 
 -15   9   8     3629.20     4060.75     86.05 o 
 -13   9   8     1823.06     2387.34     72.87 o 
 -11   9   8      369.98      340.82     52.13 o 
  -9   9   8       37.26      101.86     44.50 o 
  -7   9   8      687.73      691.64     49.33 o 
  -5   9   8       13.00       77.16     44.32 o 
  -3   9   8     6892.13     6788.10     99.92 o 
  -1   9   8      312.77      474.73     47.75 o 
   1   9   8     1023.46     1089.41     52.76 o 
   3   9   8       62.72      -32.76     47.83 o 
   5   9   8      708.86      797.72     58.22 o 
   7   9   8      294.09      202.01     63.43 o 
   9   9   8       60.00      122.73     62.30 o 
  11   9   8     1335.19     1175.90     78.90 o 
  13   9   8      144.25       78.34     79.45 o 
  15   9   8      232.60      220.53    110.43 o 
 -18  10   8      518.83      436.65    144.91 o 
 -16  10   8      315.50      355.60    115.16 o 
 -14  10   8     1428.42     1375.40     78.81 o 
 -12  10   8      231.49      384.08     67.08 o 
 -10  10   8      266.16      380.96     64.61 o 
  -8  10   8     1930.29     2278.36     79.98 o 
  -6  10   8     2205.36     1676.82     73.51 o 
  -4  10   8       69.40      177.34     60.05 o 
  -2  10   8        0.06      -55.66     55.66 o 
   0  10   8       65.03       16.84     56.70 o 
   2  10   8      189.64       10.30     64.64 o 
   4  10   8      790.07      868.86     74.55 o 
   6  10   8       70.35       83.98     77.45 o 
   8  10   8      170.89      239.22    117.05 o 
  10  10   8      153.68      454.87    234.02 o 
 -11  11   8      707.32      629.10    154.82 o 
  -9  11   8      696.53      445.45    152.49 o 
  -7  11   8       52.59       62.94     88.31 o 
  -5  11   8     3253.43     2788.60    132.13 o 
  -3  11   8      543.44      416.27    126.35 o 
  -1  11   8       40.37     -128.73    128.73 o 
   1  11   8        3.47     -137.15    137.15 o 
   3  11   8      125.45       95.83    324.52 o 
 -35   1   9     1296.94     1264.65     94.27 o 
 -33   1   9      157.13      102.53     62.95 o 
 -31   1   9     1384.67     1328.57     62.76 o 
 -29   1   9     4098.75     4165.93     82.71 o 
 -27   1   9     7209.92     6750.98    102.19 o 
 -25   1   9      385.88      346.13     37.30 o 
 -23   1   9    24485.20    24646.79    207.35 o 
 -21   1   9    13419.02    13842.15    114.48 o 
 -19   1   9     4517.55     4919.51     48.91 o 
 -17   1   9     1095.03     1135.39     21.95 o 
 -15   1   9    17989.54    18414.15    125.79 o 
 -13   1   9      486.88      304.31     13.01 o 
 -11   1   9    27651.30    29162.93    182.59 o 
  -9   1   9      122.90      155.48     11.84 o 
  -7   1   9     3131.25     3344.78     32.08 o 
  -5   1   9      697.84      956.07     17.56 o 
  -3   1   9     7445.55     7524.23     56.34 o 
  -1   1   9    13301.32    14828.63    100.43 o 
   1   1   9        4.54       11.63     11.94 o 
   3   1   9     5689.22     6494.33     54.01 o 
   5   1   9       57.33       25.50     15.74 o 
   7   1   9     1131.04      973.05     22.83 o 
   9   1   9    23625.89    23510.88    184.86 o 
  11   1   9     3548.64     3561.51     49.34 o 
  13   1   9       85.14       77.10     23.74 o 
  15   1   9     2955.92     2839.44     59.76 o 
  17   1   9    11839.01    11914.01    137.61 o 
  19   1   9     3650.77     3556.23    104.82 o 
  21   1   9     5479.59     5487.42    111.24 o 
  23   1   9     7127.68     7660.10    138.05 o 
  25   1   9     1299.28     1043.34     99.25 o 
  27   1   9     1376.54     1606.58    255.19 o 
 -36   2   9     3742.16     3229.43    166.64 o 
 -34   2   9      607.52      574.29     82.49 o 
 -32   2   9     7214.75     7491.34    119.73 o 
 -30   2   9     5821.19     5794.40     96.60 o 
 -28   2   9      971.22     1104.72     51.77 o 
 -26   2   9      190.31      190.16     42.06 o 
 -24   2   9    29364.33    29498.56    252.92 o 
 -22   2   9     3048.35     3130.71     57.85 o 
 -20   2   9    21716.38    20625.85    166.02 o 
 -18   2   9    29915.50    29352.87    217.50 o 
 -16   2   9    16196.29    16026.49    118.32 o 
 -14   2   9     4885.19     4756.65     41.45 o 
 -12   2   9     1593.65     1486.81     25.41 o 
 -10   2   9    17544.75    18932.73    116.72 o 
  -8   2   9    16963.13    17669.68    117.84 o 
  -6   2   9     4813.03     4433.55     40.95 o 
  -4   2   9     2939.57     2567.55     32.14 o 
  -2   2   9        2.22       22.07     13.43 o 
   0   2   9     7184.24     9029.50     64.13 o 
   2   2   9     9770.86     9349.87     75.23 o 
   4   2   9    16211.33    16285.34    129.23 o 
   6   2   9    12807.49    13656.97    113.12 o 
   8   2   9      114.03      211.07     32.32 o 
  10   2   9    30472.04    31093.07    254.19 o 
  12   2   9     1490.65     1402.77     40.19 o 
  14   2   9    11967.27    12314.54    127.07 o 
  16   2   9     8937.36     9137.44    119.05 o 
  18   2   9    18069.37    18604.13    212.16 o 
  20   2   9     6426.22     6470.21    113.85 o 
  22   2   9     3395.76     3489.28     92.90 o 
  24   2   9     5240.82     4937.43    168.96 o 
  26   2   9     1626.71     1533.55    178.41 o 
 -35   3   9      241.30      283.51    123.29 o 
 -33   3   9     3161.20     3204.77    102.09 o 
 -31   3   9       69.02       92.79     57.32 o 
 -29   3   9     5295.52     5582.91    104.05 o 
 -27   3   9     2967.71     2776.52     63.93 o 
 -25   3   9     8978.77     9711.03    133.63 o 
 -23   3   9    12035.57    11179.63    124.40 o 
 -21   3   9     1734.29     1717.55     43.73 o 
 -19   3   9     2225.12     2258.09     39.22 o 
 -17   3   9     8183.51     8016.24     70.19 o 
 -15   3   9     2635.90     2443.67     34.47 o 
 -13   3   9     5932.50     5012.89     45.95 o 
 -11   3   9     8867.27     8189.39     65.80 o 
  -9   3   9     6288.12     5809.20     45.85 o 
  -7   3   9     1685.34     1982.47     24.84 o 
  -5   3   9    12320.31    13127.84     93.59 o 
  -3   3   9     1253.17     1636.40     30.10 o 
  -1   3   9     3439.24     3519.43     35.31 o 
   1   3   9     2054.96     2418.99     34.12 o 
   3   3   9     1629.78     1471.89     27.44 o 
   5   3   9      757.97      602.05     21.03 o 
   7   3   9    11600.17    11663.20    105.78 o 
   9   3   9     7443.04     7359.13     78.76 o 
  11   3   9     6253.18     6206.71     71.86 o 
  13   3   9      566.91      437.71     39.65 o 
  15   3   9     6650.46     6566.73     96.46 o 
  17   3   9     2493.57     2301.12     63.82 o 
  19   3   9     5352.60     5471.99    102.68 o 
  21   3   9     3000.65     3190.91     96.00 o 
  23   3   9     5574.74     5835.03    159.48 o 
  25   3   9     1965.17     1783.01    143.84 o 
 -34   4   9       72.29      154.55    187.57 o 
 -32   4   9      807.65      882.76     81.59 o 
 -30   4   9      897.65      867.47     60.15 o 
 -28   4   9        6.11      -10.20     46.52 o 
 -26   4   9      704.55      803.25     49.00 o 
 -24   4   9     6293.34     6758.10     94.94 o 
 -22   4   9     1945.12     2116.97     49.79 o 
 -20   4   9     3139.50     2885.85     54.41 o 
 -18   4   9       59.55       54.93     24.15 o 
 -16   4   9      104.13       65.96     23.32 o 
 -14   4   9     1740.16     1838.58     33.48 o 
 -12   4   9    20320.63    19793.77    153.91 o 
 -10   4   9      127.57      120.61     16.81 o 
  -8   4   9      787.66     1052.90     22.79 o 
  -6   4   9    15663.47    15379.31    113.56 o 
  -4   4   9      485.77      477.98     18.79 o 
  -2   4   9     2329.69     2953.44     41.11 o 
   0   4   9       77.64       47.56     16.67 o 
   2   4   9     1366.18     1377.68     29.94 o 
   4   4   9     1199.00     1022.30     24.77 o 
   6   4   9      406.77      396.17     28.00 o 
   8   4   9      106.55      104.94     28.97 o 
  10   4   9     5505.33     5621.46     73.43 o 
  12   4   9       45.99       52.17     40.94 o 
  14   4   9     6901.10     6899.33     99.59 o 
  16   4   9      460.56      511.23     50.93 o 
  18   4   9       87.63      -56.33     58.25 o 
  20   4   9      177.65       76.59     66.90 o 
  22   4   9       59.98      128.96     96.15 o 
  24   4   9      161.08      -39.38    131.70 o 
 -33   5   9     2011.57     2477.39    171.20 o 
 -31   5   9     3503.66     3737.28    112.42 o 
 -29   5   9      636.99      699.02     61.63 o 
 -27   5   9     1322.29     1306.77     57.86 o 
 -25   5   9     3186.65     2908.63     67.66 o 
 -23   5   9     3323.17     3457.55     69.78 o 
 -21   5   9     4903.60     5099.59     73.91 o 
 -19   5   9     5811.69     5223.35     65.23 o 
 -17   5   9     9473.43    10030.01     91.41 o 
 -15   5   9     2568.89     2254.89     42.77 o 
 -13   5   9      110.10       89.99     21.17 o 
 -11   5   9      695.58      779.55     25.26 o 
  -9   5   9     2335.25     2442.71     39.26 o 
  -7   5   9     4074.34     3522.39     45.82 o 
  -5   5   9     5588.95     5187.08     56.43 o 
  -3   5   9        4.95       69.21     21.91 o 
  -1   5   9      689.04      826.19     29.58 o 
   1   5   9      497.47      623.42     25.21 o 
   3   5   9     9349.08     9803.31     86.58 o 
   5   5   9      709.23      794.32     26.86 o 
   7   5   9      865.74      662.15     28.64 o 
   9   5   9     2022.19     2196.99     68.14 o 
  11   5   9     1668.69     1818.43     52.29 o 
  13   5   9      321.69      226.11     50.14 o 
  15   5   9     9565.46     9738.98    130.70 o 
  17   5   9     5409.80     5685.94    100.51 o 
  19   5   9     1251.47     1233.40     67.09 o 
  21   5   9      320.47      251.66     87.93 o 
  23   5   9     2084.97     2210.78    206.18 o 
 -32   6   9      381.78      112.72    159.09 o 
 -30   6   9     2068.95     1899.33     99.98 o 
 -28   6   9     1754.32     1827.21     94.42 o 
 -26   6   9     3431.88     3627.51     81.37 o 
 -24   6   9     5119.55     5141.15     88.22 o 
 -22   6   9     6066.82     6104.24     87.87 o 
 -20   6   9      280.53      374.54     40.39 o 
 -18   6   9      954.83      842.75     39.43 o 
 -16   6   9    12507.17    11976.98    116.34 o 
 -14   6   9     1221.63     1109.41     38.30 o 
 -12   6   9     3701.63     3548.03     54.63 o 
 -10   6   9    13342.23    12642.22    117.88 o 
  -8   6   9      108.03       18.00     23.90 o 
  -6   6   9      837.45      837.90     28.38 o 
  -4   6   9     1376.11     1674.48     34.67 o 
  -2   6   9       25.57        8.99     24.87 o 
   0   6   9     1601.48     1203.54     37.30 o 
   2   6   9     1188.23     1045.60     39.40 o 
   4   6   9     5970.32     6908.27     74.95 o 
   6   6   9      506.55      671.24     36.32 o 
   8   6   9    13251.75    13855.41    154.68 o 
  10   6   9      201.96      425.13     49.87 o 
  12   6   9     8164.33     8709.40    130.43 o 
  14   6   9      122.94      179.02     54.31 o 
  16   6   9     1951.72     2130.29     71.88 o 
  18   6   9     1520.02     1469.84     74.98 o 
  20   6   9     4312.89     4034.13    127.88 o 
  22   6   9     3951.93     4143.14    237.73 o 
 -29   7   9     1162.81     1141.10    172.36 o 
 -27   7   9     1126.91     1050.25    101.47 o 
 -25   7   9     1002.89      869.20     72.36 o 
 -23   7   9      517.69      648.55     54.53 o 
 -21   7   9     8132.65     8234.58    120.47 o 
 -19   7   9     3116.83     3251.53     65.42 o 
 -17   7   9      830.31     1006.78     45.97 o 
 -15   7   9      288.57      298.54     40.68 o 
 -13   7   9     4455.24     4389.04     72.30 o 
 -11   7   9     2659.30     2610.03     55.78 o 
  -9   7   9      217.12      199.65     33.02 o 
  -7   7   9     5277.74     4783.23     63.36 o 
  -5   7   9       21.68       34.84     31.98 o 
  -3   7   9     2500.08     2251.05     55.84 o 
  -1   7   9      298.67      514.28     38.17 o 
   1   7   9     1897.90     2003.52     51.44 o 
   3   7   9      338.13      470.66     40.50 o 
   5   7   9       96.94      111.95     42.23 o 
   7   7   9     1886.55     2036.08     64.04 o 
   9   7   9       14.40      -12.85     53.04 o 
  11   7   9       25.09       98.31     56.43 o 
  13   7   9      903.11     1110.21     68.39 o 
  15   7   9     5462.93     5942.54    124.04 o 
  17   7   9      322.36      395.95     84.06 o 
  19   7   9      896.88      740.59    120.58 o 
 -26   8   9       69.62      -98.40     98.40 o 
 -24   8   9        5.81      -46.38     72.31 o 
 -22   8   9      505.34      461.84     62.81 o 
 -20   8   9     2315.42     2318.35     70.64 o 
 -18   8   9     1973.67     1722.07     59.66 o 
 -16   8   9     1417.85     1407.58     56.70 o 
 -14   8   9     1751.40     1634.68     56.85 o 
 -12   8   9     1280.88     1333.48     50.42 o 
 -10   8   9      386.73      306.94     40.46 o 
  -8   8   9     2695.38     3050.12     66.08 o 
  -6   8   9     8361.99     8272.53    106.50 o 
  -4   8   9     4670.12     4377.33     77.98 o 
  -2   8   9      691.33      586.41     44.70 o 
   0   8   9       42.46       71.41     39.31 o 
   2   8   9      129.06      124.33     40.84 o 
   4   8   9     1264.56     1314.45     56.78 o 
   6   8   9      318.09      308.57     52.41 o 
   8   8   9      558.02      534.76     61.00 o 
  10   8   9      738.03      715.19     62.55 o 
  12   8   9      140.44      129.24     67.04 o 
  14   8   9      285.46      293.42     75.36 o 
  16   8   9      182.45       -2.64     87.39 o 
 -23   9   9      904.83      652.15    163.56 o 
 -21   9   9      649.20      611.08     89.11 o 
 -19   9   9      832.03      794.87     80.55 o 
 -17   9   9       29.65      -31.02     57.85 o 
 -15   9   9     1772.82     1542.13     73.16 o 
 -13   9   9       53.82       -8.17     56.16 o 
 -11   9   9      275.75      460.76     57.35 o 
  -9   9   9       90.09       18.90     49.73 o 
  -7   9   9      239.12      155.77     51.19 o 
  -5   9   9     1606.11     1487.61     75.35 o 
  -3   9   9      228.82      149.67     49.25 o 
  -1   9   9       89.61       35.70     48.71 o 
   1   9   9      854.79     1108.66     56.40 o 
   3   9   9       90.71       87.80     55.35 o 
   5   9   9      950.84      957.45     70.40 o 
   7   9   9        2.55      -62.23     70.58 o 
   9   9   9       17.93      -43.56     66.46 o 
  11   9   9       23.78       40.33    102.65 o 
  13   9   9     1449.96     1571.30    126.84 o 
 -18  10   9     1043.82     1143.50    153.54 o 
 -16  10   9      317.99      314.68    117.92 o 
 -14  10   9       10.17      -66.11     66.11 o 
 -12  10   9     1487.63     1518.14     88.09 o 
 -10  10   9     1426.52     1197.86     70.95 o 
  -8  10   9       90.62      215.91     62.72 o 
  -6  10   9      267.12      330.25     63.31 o 
  -4  10   9      136.24      -31.52     57.73 o 
  -2  10   9       34.95       28.12     57.79 o 
   0  10   9      574.08      600.57     70.61 o 
   2  10   9      481.74      521.21     71.72 o 
   4  10   9       45.49       83.79     71.64 o 
   6  10   9      851.60      763.48    261.32 o 
   8  10   9       12.32      -75.60    219.90 o 
  -9  11   9      450.00      451.84    153.26 o 
  -7  11   9      517.22      595.75    139.42 o 
  -5  11   9        2.78     -107.54    107.54 o 
  -3  11   9     1395.38     1170.25    156.25 o 
  -1  11   9      229.47      165.75    140.34 o 
   1  11   9     1085.27     1303.23    184.67 o 
 -36   0  10    11314.49    11723.19    601.79 o 
 -34   0  10     6368.91     6934.48    181.86 o 
 -32   0  10     2216.49     2031.86    103.60 o 
 -30   0  10     3058.14     3147.30    127.12 o 
 -28   0  10      394.63      369.33     72.90 o 
 -26   0  10     2063.36     2349.47     94.89 o 
 -24   0  10    28107.53    28739.76    348.77 o 
 -22   0  10     2865.17     2735.24     56.61 o 
 -20   0  10    10661.82    10704.34    125.88 o 
 -18   0  10      140.01      181.19     25.58 o 
 -16   0  10      560.41      426.84     22.21 o 
 -14   0  10     4277.58     4738.33     53.34 o 
 -12   0  10     1439.21     1286.55     28.66 o 
 -10   0  10    12147.92    12351.09    117.89 o 
  -8   0  10     1316.80     1847.37     33.51 o 
  -6   0  10    11076.96    12385.79    130.27 o 
  -4   0  10    47311.47    43995.85    430.10 o 
  -2   0  10    11181.25    10361.34    123.12 o 
   0   0  10     7012.35     4784.91     59.70 o 
   2   0  10    12245.23    13788.72    142.14 o 
   4   0  10    19679.36    19162.85    191.38 o 
   6   0  10     6130.32     6697.66     91.49 o 
   8   0  10    35149.43    34702.36    405.31 o 
  10   0  10    57417.41    57252.13    660.39 o 
  12   0  10     5383.74     5496.52    102.40 o 
  14   0  10    20484.46    20973.11    285.97 o 
  16   0  10      827.52     1063.21     85.82 o 
  18   0  10     1588.73     1716.18    101.91 o 
  20   0  10     8823.57     8730.84    222.31 o 
  22   0  10     1923.98     2357.58    119.12 o 
  24   0  10      814.15      737.37    123.13 o 
  26   0  10      690.38     1253.13    310.36 o 
 -37   1  10      432.52      514.68    279.94 o 
 -35   1  10       63.48       54.28     79.77 o 
 -33   1  10     8078.61     8335.11    144.81 o 
 -31   1  10     3946.81     3951.79     86.83 o 
 -29   1  10     6628.94     6550.86    109.82 o 
 -27   1  10     4502.39     4441.68     84.83 o 
 -25   1  10     1884.42     1886.02     52.01 o 
 -23   1  10      739.63      777.03     31.22 o 
 -21   1  10     1416.35     1299.82     29.43 o 
 -19   1  10    15039.83    15284.96    119.03 o 
 -17   1  10     7999.29     8049.91     63.62 o 
 -15   1  10     3176.56     3061.52     37.44 o 
 -13   1  10     2978.10     3560.28     36.18 o 
 -11   1  10       16.93      129.16     13.04 o 
  -9   1  10    26756.75    26753.38    177.68 o 
  -7   1  10     3041.46     2571.31     27.63 o 
  -5   1  10     2908.93     2895.42     30.37 o 
  -3   1  10     6608.82     7407.29     58.73 o 
  -1   1  10     1185.73     1663.09     23.47 o 
   1   1  10    18075.55    18145.02    129.36 o 
   3   1  10     9055.02     8282.03     66.09 o 
   5   1  10    40727.10    41781.80    301.49 o 
   7   1  10     4162.09     3407.64     45.44 o 
   9   1  10    14644.93    15399.97    131.29 o 
  11   1  10     2713.69     2829.13     56.38 o 
  13   1  10      467.19      389.90     35.43 o 
  15   1  10     4106.33     3989.99     74.98 o 
  17   1  10    14723.91    14859.78    163.41 o 
  19   1  10     2681.69     2763.10     80.37 o 
  21   1  10      411.78      397.36     67.39 o 
  23   1  10     3634.12     3662.04    121.85 o 
  25   1  10      501.36      624.77    144.47 o 
 -36   2  10      281.46      163.38    126.19 o 
 -34   2  10      419.34      462.37    101.80 o 
 -32   2  10      272.01      168.07     59.58 o 
 -30   2  10     1067.49      950.29     57.79 o 
 -28   2  10      618.71      636.55     48.60 o 
 -26   2  10      405.21      505.12     41.77 o 
 -24   2  10      324.96      293.61     30.68 o 
 -22   2  10     3598.03     3369.34     55.08 o 
 -20   2  10     4817.32     4593.05     53.04 o 
 -18   2  10    14599.28    15000.35    113.55 o 
 -16   2  10      117.26      173.41     17.35 o 
 -14   2  10      245.29      221.39     15.85 o 
 -12   2  10      125.89      102.58     13.22 o 
 -10   2  10      358.31      191.14     12.72 o 
  -8   2  10     1673.38     2060.63     27.74 o 
  -6   2  10      184.72       60.81     15.00 o 
  -4   2  10       40.59      261.87     15.55 o 
  -2   2  10     6529.12     6994.70     54.99 o 
   0   2  10      978.09      669.04     16.38 o 
   2   2  10      410.82      644.99     19.78 o 
   4   2  10     7941.88     8506.28     77.95 o 
   6   2  10     1162.61     1133.81     28.31 o 
   8   2  10     2770.99     2650.86     45.47 o 
  10   2  10       77.43       83.99     29.02 o 
  12   2  10       44.74       -2.13     32.08 o 
  14   2  10     1180.79     1047.76     45.59 o 
  16   2  10       74.80       67.45     48.71 o 
  18   2  10       68.65       42.98     52.85 o 
  20   2  10     1570.57     1499.16     71.50 o 
  22   2  10      291.40      167.85     82.84 o 
  24   2  10      351.45      232.49    160.03 o 
  26   2  10      129.63       39.41    302.16 o 
 -35   3  10     2313.77     2432.74    173.63 o 
 -33   3  10     6288.10     6318.80    135.19 o 
 -31   3  10      907.61      939.35     63.82 o 
 -29   3  10      101.27        4.42     49.69 o 
 -27   3  10     1989.00     1833.14     57.67 o 
 -25   3  10     7264.27     7596.72     95.82 o 
 -23   3  10     1543.40     1693.26     46.14 o 
 -21   3  10     7148.26     7413.34     85.79 o 
 -19   3  10     1590.89     1606.23     42.12 o 
 -17   3  10      462.28      510.25     20.83 o 
 -15   3  10      153.73      141.53     18.60 o 
 -13   3  10     1447.91     1504.37     26.34 o 
 -11   3  10       21.70       25.70     14.81 o 
  -9   3  10      118.86      184.20     14.64 o 
  -7   3  10      619.91      574.33     21.61 o 
  -5   3  10     3442.92     3589.56     42.46 o 
  -3   3  10    20068.22    20537.04    157.42 o 
  -1   3  10      861.11      656.16     18.64 o 
   1   3  10     1983.54     1783.10     25.98 o 
   3   3  10    19182.27    20234.95    148.34 o 
   5   3  10      248.33      250.39     22.83 o 
   7   3  10     6537.87     6725.10     73.66 o 
   9   3  10    13757.91    14528.51    130.62 o 
  11   3  10     7429.99     7420.12     84.35 o 
  13   3  10       90.02        6.29     39.44 o 
  15   3  10     5566.42     5491.09     89.61 o 
  17   3  10     4093.12     4147.91    106.49 o 
  19   3  10       35.24      -57.67     57.67 o 
  21   3  10      684.58      587.12     76.15 o 
  23   3  10     5412.66     5470.78    160.47 o 
  25   3  10       24.68     -127.49    139.20 o 
 -34   4  10     2919.77     2637.00    173.56 o 
 -32   4  10     1698.00     1710.28     97.61 o 
 -30   4  10     2360.35     2312.92     71.37 o 
 -28   4  10     5870.52     5822.37     96.94 o 
 -26   4  10      472.10      437.65     47.27 o 
 -24   4  10     4903.81     4948.26     81.28 o 
 -22   4  10     1037.26      947.11     44.05 o 
 -20   4  10     3311.91     3082.55     49.60 o 
 -18   4  10     1125.69     1089.20     31.65 o 
 -16   4  10      536.36      475.16     26.81 o 
 -14   4  10     1340.16     1383.73     30.21 o 
 -12   4  10      851.16      652.03     22.81 o 
 -10   4  10      194.01      372.96     17.86 o 
  -8   4  10     3856.86     4335.85     46.60 o 
  -6   4  10     9543.64     9796.98     77.82 o 
  -4   4  10     1035.42     1035.68     24.52 o 
  -2   4  10     5667.20     5745.99     58.89 o 
   0   4  10     4807.92     4962.21     53.37 o 
   2   4  10    17456.36    17465.44    146.18 o 
   4   4  10     2322.59     2260.88     59.52 o 
   6   4  10    13089.90    13540.32    135.50 o 
   8   4  10    23712.89    23337.78    218.74 o 
  10   4  10    20382.46    20462.86    197.96 o 
  12   4  10      727.10      824.58     46.77 o 
  14   4  10     3903.03     3814.86     81.08 o 
  16   4  10     3360.62     3459.30     84.05 o 
  18   4  10     5929.40     5878.38    134.17 o 
  20   4  10     1029.45     1202.78    105.42 o 
  22   4  10     1781.52     1950.52    128.98 o 
  24   4  10     1277.65     1244.04    153.00 o 
 -33   5  10     1670.73     1730.96    126.26 o 
 -31   5  10     1932.79     1714.00     96.41 o 
 -29   5  10     5833.52     6091.76    121.56 o 
 -27   5  10      471.06      464.06     55.11 o 
 -25   5  10       35.96       18.59     44.96 o 
 -23   5  10      213.41      144.26     42.55 o 
 -21   5  10     1197.38     1190.37     43.47 o 
 -19   5  10      702.48      614.38     32.95 o 
 -17   5  10     4644.04     4420.60     56.82 o 
 -15   5  10        3.40      -25.81     25.81 o 
 -13   5  10      855.72      762.35     26.78 o 
 -11   5  10     9273.85    10005.50     92.22 o 
  -9   5  10     2791.29     2913.69     43.43 o 
  -7   5  10      106.21       95.68     21.81 o 
  -5   5  10     2812.40     3024.06     43.32 o 
  -3   5  10      230.29      277.27     23.87 o 
  -1   5  10     2073.63     2179.04     45.99 o 
   1   5  10     7110.39     7243.99     79.34 o 
   3   5  10     3614.63     3721.82     48.01 o 
   5   5  10     5610.72     5601.93     67.31 o 
   7   5  10     6664.90     6432.39     90.04 o 
   9   5  10     1845.42     1973.20     51.59 o 
  11   5  10     1622.23     1481.94     58.74 o 
  13   5  10       43.21        4.27     50.19 o 
  15   5  10     7144.82     7047.04    112.09 o 
  17   5  10     1423.88     1336.79     67.29 o 
  19   5  10      565.27      627.83     87.95 o 
  21   5  10     1937.75     1775.60    122.10 o 
  23   5  10      107.91      -95.72    175.58 o 
 -32   6  10      506.76      618.69    205.62 o 
 -30   6  10      295.14      151.84     87.80 o 
 -28   6  10       99.93       73.47     77.26 o 
 -26   6  10       15.28      -40.98     53.75 o 
 -24   6  10      136.79       48.74     47.10 o 
 -22   6  10     2214.18     2427.43     59.92 o 
 -20   6  10      582.12      491.78     40.11 o 
 -18   6  10     5284.77     5109.40     72.94 o 
 -16   6  10      234.27      295.85     32.89 o 
 -14   6  10        8.12      -19.73     29.16 o 
 -12   6  10     3386.49     3497.66     53.96 o 
 -10   6  10     1591.14     1533.20     43.04 o 
  -8   6  10     3176.20     3288.49     48.15 o 
  -6   6  10      186.00      210.81     28.42 o 
  -4   6  10        1.24        4.96     25.10 o 
  -2   6  10    10574.10     9889.79     90.70 o 
   0   6  10      276.42      206.15     32.80 o 
   2   6  10     1188.20     1231.62     40.18 o 
   4   6  10        4.09      -21.86     29.31 o 
   6   6  10       53.73       46.36     36.81 o 
   8   6  10       28.07       87.44     43.78 o 
  10   6  10      223.80      232.93     49.73 o 
  12   6  10     2962.16     3091.65     77.78 o 
  14   6  10      727.95      690.71     63.80 o 
  16   6  10     2503.97     2555.34     89.78 o 
  18   6  10       95.04       51.45     91.34 o 
  20   6  10       37.52     -116.39    116.39 o 
 -29   7  10      304.13      340.54    161.42 o 
 -27   7  10     1044.60     1162.03     99.30 o 
 -25   7  10     4440.41     4652.25    117.69 o 
 -23   7  10     3788.02     3874.12     83.19 o 
 -21   7  10     1083.87      979.49     55.50 o 
 -19   7  10      373.19      328.96     46.21 o 
 -17   7  10      657.07      664.29     46.48 o 
 -15   7  10       86.73      143.25     40.19 o 
 -13   7  10       94.58      124.11     39.56 o 
 -11   7  10      201.96      179.41     38.45 o 
  -9   7  10       32.71       33.80     34.32 o 
  -7   7  10       62.31      110.00     32.16 o 
  -5   7  10      243.40      105.40     34.55 o 
  -3   7  10     7782.12     7887.57     93.84 o 
  -1   7  10     4074.66     4381.46     68.87 o 
   1   7  10       72.10       38.29     36.91 o 
   3   7  10      349.41      336.06     40.77 o 
   5   7  10      581.42      468.69     50.62 o 
   7   7  10      238.55      223.13     50.73 o 
   9   7  10     4566.41     4664.49     98.65 o 
  11   7  10     1405.00     1380.79     69.53 o 
  13   7  10      962.76      967.61     72.71 o 
  15   7  10     1556.07     1373.98     84.50 o 
  17   7  10       75.62      146.85     87.14 o 
  19   7  10       12.39      -72.56    120.00 o 
 -26   8  10       90.15     -138.67    138.67 o 
 -24   8  10      814.59      705.69     79.52 o 
 -22   8  10      269.14       97.14     70.08 o 
 -20   8  10       16.47      -41.07     52.01 o 
 -18   8  10      766.83      645.07     53.95 o 
 -16   8  10     3135.25     2846.83     75.48 o 
 -14   8  10      956.66      842.38     57.91 o 
 -12   8  10     3054.31     3513.69     77.29 o 
 -10   8  10       11.23      -15.83     42.41 o 
  -8   8  10     2498.21     3041.06     95.57 o 
  -6   8  10     3481.48     4014.76     72.48 o 
  -4   8  10       20.58       67.52     42.63 o 
  -2   8  10     1285.38      987.29     48.39 o 
   0   8  10      845.25     1032.52     49.26 o 
   2   8  10     3130.79     3312.38     69.13 o 
   4   8  10     4858.63     5175.46     97.17 o 
   6   8  10     3263.22     3389.13     85.91 o 
   8   8  10     2254.47     2269.73     77.68 o 
  10   8  10      554.71      489.26     68.82 o 
  12   8  10      442.13      363.65     75.11 o 
  14   8  10       71.79      103.47     79.47 o 
  16   8  10      888.49      836.58    107.21 o 
 -23   9  10      439.15      541.73    128.19 o 
 -21   9  10     2624.08     2890.18    131.46 o 
 -19   9  10       68.02       54.58     65.50 o 
 -17   9  10      315.56      255.30     63.95 o 
 -15   9  10     1263.07     1361.15     76.39 o 
 -13   9  10        0.31       19.28     63.36 o 
 -11   9  10      788.28      930.95     62.37 o 
  -9   9  10      186.82      169.18     52.65 o 
  -7   9  10     2047.35     1838.85     65.20 o 
  -5   9  10     1101.37     1324.56     60.57 o 
  -3   9  10     1968.74     2414.12     71.07 o 
  -1   9  10     1401.63     1643.90     61.47 o 
   1   9  10      380.29      561.31     60.37 o 
   3   9  10      626.73      668.77     64.45 o 
   5   9  10      238.03      235.51     75.00 o 
   7   9  10     1373.14     1465.75     87.83 o 
   9   9  10       16.17       96.49     90.80 o 
  11   9  10     1561.28     1505.12    137.46 o 
  13   9  10      808.56      653.67    146.18 o 
 -18  10  10       25.38       13.18    124.83 o 
 -16  10  10       20.06     -121.95    121.95 o 
 -14  10  10      153.13      182.44    118.72 o 
 -12  10  10       28.05      -69.83     69.83 o 
 -10  10  10      714.27      842.72     69.89 o 
  -8  10  10      134.06       26.20     62.06 o 
  -6  10  10     1284.36     1526.64     75.21 o 
  -4  10  10      800.53      814.53     65.22 o 
  -2  10  10      132.99       21.89     66.92 o 
   0  10  10      318.88      222.44     69.89 o 
   2  10  10       29.12      164.50     91.05 o 
   4  10  10       22.72       44.51    155.80 o 
   6  10  10      516.92      404.20    231.56 o 
  -7  11  10        0.69     -142.62    175.15 o 
  -5  11  10        2.48     -174.25    174.25 o 
 -37   1  11       63.74      -54.54    199.06 o 
 -35   1  11     3815.51     4065.82    127.90 o 
 -33   1  11     3197.16     3343.09     97.01 o 
 -31   1  11      264.88      192.52     57.85 o 
 -29   1  11        9.44       10.78     49.73 o 
 -27   1  11      340.14      293.65     47.46 o 
 -25   1  11        6.50      -37.66     37.66 o 
 -23   1  11       54.98      -22.57     28.22 o 
 -21   1  11      161.13      111.40     24.84 o 
 -19   1  11       13.33        6.12     22.52 o 
 -17   1  11       33.68       49.60     19.90 o 
 -15   1  11      801.52      565.20     18.96 o 
 -13   1  11    30244.61    31716.24    222.33 o 
 -11   1  11    15858.14    15645.12    100.61 o 
  -9   1  11     1245.24     1090.38     19.29 o 
  -7   1  11    10783.53    11203.21     79.73 o 
  -5   1  11    12989.91    13013.79     89.65 o 
  -3   1  11    15856.13    16896.23    119.42 o 
  -1   1  11     3606.36     2892.39     32.74 o 
   1   1  11    31506.95    32689.05    221.21 o 
   3   1  11     1805.73     1652.77     26.73 o 
   5   1  11     9162.09     9984.42     90.88 o 
   7   1  11     1375.42     1504.75     30.62 o 
   9   1  11     5959.07     6263.64     72.30 o 
  11   1  11      310.91      262.38     32.48 o 
  13   1  11      600.30      665.55     44.63 o 
  15   1  11      253.56      187.19     45.73 o 
  17   1  11     1346.72     1368.30     63.23 o 
  19   1  11      786.61      743.75     69.18 o 
  21   1  11      515.03      335.62     80.64 o 
  23   1  11       51.76      -59.15     89.89 o 
  25   1  11      172.57      -42.82    260.47 o 
 -36   2  11     2123.06     2222.14    200.37 o 
 -34   2  11     1750.89     1654.56     92.34 o 
 -32   2  11      166.79      107.22     60.99 o 
 -30   2  11       53.81       83.82     51.14 o 
 -28   2  11     8313.21     8611.43    110.26 o 
 -26   2  11     1171.25      874.68     48.72 o 
 -24   2  11      937.00      894.49     38.86 o 
 -22   2  11     1454.18     1387.17     37.65 o 
 -20   2  11     3315.32     2871.81     43.80 o 
 -18   2  11    27807.16    27127.57    197.60 o 
 -16   2  11      769.04      720.19     21.61 o 
 -14   2  11     6577.47     6860.07     55.47 o 
 -12   2  11      979.63     1002.44     19.26 o 
 -10   2  11    14893.80    14668.34    106.51 o 
  -8   2  11    23828.37    22032.48    156.26 o 
  -6   2  11    35279.17    35504.06    250.52 o 
  -4   2  11    29045.99    28437.54    206.40 o 
  -2   2  11    11811.73    11827.00     89.85 o 
   0   2  11     8401.30     8699.19     69.00 o 
   2   2  11     3082.83     2951.51     38.36 o 
   4   2  11      931.97      999.36     26.85 o 
   6   2  11    20086.52    19919.30    172.31 o 
   8   2  11    34773.19    35473.88    294.94 o 
  10   2  11    14789.95    14422.38    139.19 o 
  12   2  11     2804.59     2634.31     56.10 o 
  14   2  11     1717.52     1902.82     60.29 o 
  16   2  11      913.91      819.06     55.96 o 
  18   2  11      133.18       55.60     58.31 o 
  20   2  11       66.28       25.58     69.26 o 
  22   2  11     1152.44     1349.78    101.54 o 
  24   2  11     1834.16     1638.12    180.64 o 
 -35   3  11     1494.31     1337.26    124.34 o 
 -33   3  11     2873.89     3077.40    137.33 o 
 -31   3  11      312.02      225.01     55.29 o 
 -29   3  11     1113.34     1057.62     56.40 o 
 -27   3  11     1183.56     1213.74     54.57 o 
 -25   3  11      381.95      369.34     39.55 o 
 -23   3  11     7548.67     7010.29     97.29 o 
 -21   3  11     1026.43     1127.18     34.90 o 
 -19   3  11     3779.17     3194.14     52.58 o 
 -17   3  11     1038.54     1217.59     25.75 o 
 -15   3  11    15647.74    15446.44    129.11 o 
 -13   3  11    16489.70    15939.15    129.17 o 
 -11   3  11     8432.66     7670.19     62.10 o 
  -9   3  11    15425.13    15703.77    117.84 o 
  -7   3  11     2491.38     2830.49     37.36 o 
  -5   3  11       89.64       50.79     18.80 o 
  -3   3  11     5168.66     5392.92     56.62 o 
  -1   3  11    23214.68    21828.62    165.67 o 
   1   3  11    12028.23    11498.29     92.33 o 
   3   3  11    13427.73    12998.05    100.33 o 
   5   3  11     4447.90     4693.66     55.24 o 
   7   3  11       77.37      125.69     26.80 o 
   9   3  11      101.55       99.26     28.46 o 
  11   3  11     3226.47     3305.18     64.28 o 
  13   3  11      127.02       99.81     43.59 o 
  15   3  11     2450.08     2218.07     78.62 o 
  17   3  11      121.03      127.33     60.86 o 
  19   3  11       32.89       13.16     70.40 o 
  21   3  11      702.12      709.65     96.24 o 
  23   3  11      457.82      353.67    140.91 o 
 -34   4  11     1171.09     1244.51    130.56 o 
 -32   4  11     1140.04     1402.95     88.68 o 
 -30   4  11        2.74       15.22     63.32 o 
 -28   4  11     1196.35     1144.34     59.67 o 
 -26   4  11     2487.56     2239.46     65.13 o 
 -24   4  11       80.48      -17.15     38.68 o 
 -22   4  11      412.36      569.08     36.74 o 
 -20   4  11      170.80      145.24     29.72 o 
 -18   4  11     6565.31     6191.50     65.89 o 
 -16   4  11       34.05       41.75     24.65 o 
 -14   4  11     7064.74     7319.54     70.82 o 
 -12   4  11      386.34      299.86     22.79 o 
 -10   4  11      134.00      121.20     15.99 o 
  -8   4  11      327.30      292.41     18.17 o 
  -6   4  11        5.26       23.56     21.48 o 
  -4   4  11     9100.29     9284.58     83.82 o 
  -2   4  11       81.97      109.39     17.40 o 
   0   4  11     1820.28     1726.17     33.41 o 
   2   4  11     4348.71     4668.12     59.80 o 
   4   4  11     1994.02     2095.99     40.87 o 
   6   4  11      388.90      520.88     34.33 o 
   8   4  11     2706.16     2718.40     71.47 o 
  10   4  11       53.59       72.71     38.32 o 
  12   4  11     1213.69     1218.42     55.64 o 
  14   4  11     2294.75     2433.65     69.54 o 
  16   4  11     2026.95     2086.60     79.79 o 
  18   4  11     1626.86     1324.50     77.22 o 
  20   4  11      200.38       44.57    134.02 o 
  22   4  11      857.25      611.09    144.19 o 
 -33   5  11      120.21       69.47    131.76 o 
 -31   5  11      253.27      326.23     76.70 o 
 -29   5  11      623.25      641.87     67.98 o 
 -27   5  11     1323.76     1121.76     63.31 o 
 -25   5  11      215.66      140.32     48.30 o 
 -23   5  11       96.30       66.84     43.48 o 
 -21   5  11      599.62      631.48     38.14 o 
 -19   5  11     2339.14     2216.21     46.91 o 
 -17   5  11     2516.27     2795.61     50.86 o 
 -15   5  11       17.59      -13.25     24.71 o 
 -13   5  11     3063.65     3340.68     51.08 o 
 -11   5  11     1941.10     1936.38     38.13 o 
  -9   5  11     4403.72     4704.23     53.25 o 
  -7   5  11    22114.72    22006.40    184.07 o 
  -5   5  11     7014.36     7103.24     74.14 o 
  -3   5  11     5076.91     5333.83     63.59 o 
  -1   5  11     2931.60     2850.08     50.00 o 
   1   5  11       75.74       84.34     24.48 o 
   3   5  11       38.28       40.88     24.04 o 
   5   5  11     2931.06     2766.11     67.02 o 
   7   5  11    14290.76    13732.45    158.96 o 
   9   5  11     1358.41     1415.59     55.73 o 
  11   5  11      135.63       57.07     48.64 o 
  13   5  11      341.36      196.41     53.26 o 
  15   5  11      240.48      349.03     57.73 o 
  17   5  11     3213.21     3538.93    104.05 o 
  19   5  11      560.89      355.09     95.47 o 
  21   5  11      203.34      131.14    220.75 o 
 -32   6  11       57.78     -209.42    209.42 o 
 -30   6  11      704.82      579.48    108.78 o 
 -28   6  11       11.66      -84.35     92.33 o 
 -26   6  11       33.54      -53.64     60.08 o 
 -24   6  11     5699.73     5915.57    102.47 o 
 -22   6  11       11.82      -32.62     44.49 o 
 -20   6  11      233.80       79.25     41.53 o 
 -18   6  11      568.23      443.53     42.55 o 
 -16   6  11    14251.98    14132.37    146.23 o 
 -14   6  11      224.78      120.40     34.86 o 
 -12   6  11    11431.39    11594.51    126.74 o 
 -10   6  11     7470.94     8101.96    102.53 o 
  -8   6  11     4562.83     4760.39     57.79 o 
  -6   6  11      619.58      720.75     31.33 o 
  -4   6  11     4682.09     4476.31     60.79 o 
  -2   6  11     3599.99     3984.32     59.96 o 
   0   6  11     3953.04     3612.54     73.06 o 
   2   6  11    10747.77    10347.58    124.78 o 
   4   6  11     3891.66     3785.16     76.85 o 
   6   6  11      177.18       64.33     47.82 o 
   8   6  11     1099.89      885.42     61.46 o 
  10   6  11     5648.40     4670.58     96.38 o 
  12   6  11       13.77      -56.93     56.93 o 
  14   6  11       51.08       41.20     61.60 o 
  16   6  11     2017.94     1648.72     96.23 o 
  18   6  11       65.58       23.23    102.69 o 
  20   6  11      219.62      251.50    149.18 o 
 -29   7  11      194.44      215.04    156.27 o 
 -27   7  11      129.15       90.77     87.44 o 
 -25   7  11       91.91      134.82     76.86 o 
 -23   7  11       20.83       65.67     62.26 o 
 -21   7  11     1071.40     1038.59     56.29 o 
 -19   7  11      689.74      768.00     53.84 o 
 -17   7  11     1010.49      747.56     48.79 o 
 -15   7  11     2272.59     2335.53     59.36 o 
 -13   7  11      146.75      131.03     41.64 o 
 -11   7  11     3268.90     3556.71     70.13 o 
  -9   7  11     3589.18     3922.53     69.10 o 
  -7   7  11      197.54      267.28     38.69 o 
  -5   7  11      776.18      867.77     45.55 o 
  -3   7  11     7866.89     7898.32     97.56 o 
  -1   7  11      419.48      394.83     38.65 o 
   1   7  11      729.82      766.88     43.01 o 
   3   7  11      927.64      849.85     50.96 o 
   5   7  11     2494.89     2560.32     78.15 o 
   7   7  11      125.97      -33.89     56.93 o 
   9   7  11      175.85      217.08     59.13 o 
  11   7  11     2194.52     2205.19     79.60 o 
  13   7  11       17.05        3.71     69.44 o 
  15   7  11      136.85      117.22    116.50 o 
  17   7  11      164.36       55.81    150.97 o 
 -26   8  11      483.76      357.46    264.08 o 
 -24   8  11       95.40       50.40     97.94 o 
 -22   8  11      155.43       88.00     69.69 o 
 -20   8  11       11.70       30.97     54.67 o 
 -18   8  11      338.61      283.69     55.82 o 
 -16   8  11        5.66        5.74     53.84 o 
 -14   8  11      180.29       77.76     52.25 o 
 -12   8  11       24.30       -5.13     48.14 o 
 -10   8  11     2658.07     2736.94     76.30 o 
  -8   8  11     1525.14     1430.60     61.37 o 
  -6   8  11      439.14      579.79     51.82 o 
  -4   8  11     2241.32     2161.09     64.11 o 
  -2   8  11     8764.86     9080.26    124.34 o 
   0   8  11     4607.13     3883.83     95.78 o 
   2   8  11      612.05      545.54     56.89 o 
   4   8  11      254.50      117.67     60.41 o 
   6   8  11      515.58      572.79     70.18 o 
   8   8  11      248.75       30.59     68.02 o 
  10   8  11      203.10      141.48     70.97 o 
  12   8  11      282.86      220.35     85.71 o 
  14   8  11      102.83        0.80    139.24 o 
 -23   9  11       77.47      -55.65    150.69 o 
 -21   9  11     1617.48     1725.49    128.87 o 
 -19   9  11        3.58        9.66     68.36 o 
 -17   9  11       11.00      -55.49     72.77 o 
 -15   9  11      786.52      806.58     73.07 o 
 -13   9  11       15.58      -63.39     63.39 o 
 -11   9  11      646.38      597.62     69.41 o 
  -9   9  11     5183.49     5162.64     97.26 o 
  -7   9  11      505.06      614.62     56.53 o 
  -5   9  11       43.74       42.27     50.16 o 
  -3   9  11     2363.25     2272.81     67.86 o 
  -1   9  11      138.97       -4.33     61.94 o 
   1   9  11      830.22      907.35     70.69 o 
   3   9  11      554.32      491.73     77.72 o 
   5   9  11     2269.98     2118.15    142.11 o 
   7   9  11      109.67     -100.38    100.38 o 
   9   9  11      221.05      211.85    103.25 o 
  11   9  11      240.08       37.68    133.67 o 
 -18  10  11      761.37      748.10    158.70 o 
 -16  10  11       30.88       42.33    133.23 o 
 -14  10  11       40.87      178.40    117.93 o 
 -12  10  11     1233.59     1542.44    159.71 o 
 -10  10  11     2228.74     2622.74    106.63 o 
  -8  10  11      355.59      521.77     71.25 o 
  -6  10  11       11.28       21.57     67.63 o 
  -4  10  11      381.41      371.96     75.17 o 
  -2  10  11     1741.55     1972.44    110.16 o 
   0  10  11     1802.66     1821.16    150.98 o 
   2  10  11      226.28      -15.86    223.98 o 
   4  10  11      504.59      266.06    221.35 o 
   6  10  11       19.65      -74.36    231.27 o 
 -36   0  12     3433.79     3336.55    245.40 o 
 -34   0  12       16.63     -120.61    120.61 o 
 -32   0  12      177.73      118.16     82.65 o 
 -30   0  12       46.89      -23.52     74.28 o 
 -28   0  12      112.39       61.66     62.52 o 
 -26   0  12     8893.58     8164.37    144.11 o 
 -24   0  12     9637.35    10051.31    159.82 o 
 -22   0  12    12647.93    11833.34    175.56 o 
 -20   0  12    40745.99    40072.18    439.74 o 
 -18   0  12     4507.44     4301.98     60.39 o 
 -16   0  12     4001.82     4163.81     55.97 o 
 -14   0  12    17064.64    17676.05    159.19 o 
 -12   0  12     2316.34     2181.66     44.09 o 
 -10   0  12    55764.84    55197.03    518.17 o 
  -8   0  12    64727.24    66488.68    613.86 o 
  -6   0  12     1361.38      866.76     27.20 o 
  -4   0  12     2686.62     3851.20     56.98 o 
  -2   0  12     2639.15     2895.56     50.56 o 
   0   0  12      219.68      402.71     24.38 o 
   2   0  12     1450.08     1930.50     41.91 o 
   4   0  12     3019.05     3234.59     69.11 o 
   6   0  12     3142.04     3546.06     93.07 o 
   8   0  12     1759.07     1638.88    101.95 o 
  10   0  12     1254.33     1240.66     58.90 o 
  12   0  12    11582.33    11790.43    200.01 o 
  14   0  12     9114.26     8933.04    183.44 o 
  16   0  12     1803.59     1822.97    123.89 o 
  18   0  12      424.50      351.43     92.00 o 
  20   0  12     8592.22     8389.58    234.68 o 
  22   0  12      431.55      326.78    116.68 o 
 -37   1  12      463.45      287.95    188.31 o 
 -35   1  12     1324.82     1306.19    104.21 o 
 -33   1  12      224.63       39.75     74.30 o 
 -31   1  12     6583.60     7105.22    133.20 o 
 -29   1  12     1183.88     1232.20     58.86 o 
 -27   1  12     5789.78     5712.72     93.41 o 
 -25   1  12       95.42       65.79     39.27 o 
 -23   1  12     9737.81     9126.19     97.23 o 
 -21   1  12      750.16      786.79     30.79 o 
 -19   1  12     7324.48     7375.40     76.89 o 
 -17   1  12    14377.61    14102.03    118.59 o 
 -15   1  12    10781.19    10004.64     79.63 o 
 -13   1  12    14226.42    14907.34    109.03 o 
 -11   1  12     1767.70     1797.38     29.44 o 
  -9   1  12     2148.97     2333.55     27.48 o 
  -7   1  12     1192.10     1176.13     21.36 o 
  -5   1  12    11877.56    12281.23     85.72 o 
  -3   1  12    12152.22    11674.43     90.37 o 
  -1   1  12     8808.38     8916.01     72.89 o 
   1   1  12      307.05      328.06     20.02 o 
   3   1  12     1037.94     1476.46     27.32 o 
   5   1  12     5511.34     5751.80     64.48 o 
   7   1  12     2908.90     2616.29     41.52 o 
   9   1  12     3104.26     3066.56     49.87 o 
  11   1  12        9.54      -16.34     40.03 o 
  13   1  12       59.47       38.19     42.82 o 
  15   1  12     7466.42     7210.43    108.03 o 
  17   1  12     3482.70     3322.97     84.71 o 
  19   1  12     5766.27     6030.86    124.49 o 
  21   1  12     1295.66     1215.81    100.19 o 
  23   1  12     1936.01     1766.84    159.13 o 
 -36   2  12      108.65       25.91    147.91 o 
 -34   2  12      353.27      199.27     78.37 o 
 -32   2  12       45.22       56.40     57.81 o 
 -30   2  12     1509.46     1598.20     68.36 o 
 -28   2  12      585.67      596.54     56.04 o 
 -26   2  12      104.38       60.94     44.64 o 
 -24   2  12      461.37      507.53     41.65 o 
 -22   2  12     2204.21     2158.86     43.32 o 
 -20   2  12        3.82       29.77     21.20 o 
 -18   2  12       46.96       82.65     20.56 o 
 -16   2  12     1009.86      837.22     23.52 o 
 -14   2  12     4754.25     5527.64     51.23 o 
 -12   2  12      643.97      755.50     18.16 o 
 -10   2  12    12238.67    11164.95     90.24 o 
  -8   2  12      791.75      883.50     21.52 o 
  -6   2  12        0.02       10.57     16.72 o 
  -4   2  12      293.26      230.63     17.30 o 
  -2   2  12      264.47      337.33     17.00 o 
   0   2  12      360.49      343.65     20.07 o 
   2   2  12      530.84      718.82     22.42 o 
   4   2  12     3673.81     3641.34     47.25 o 
   6   2  12     2045.89     2017.29     41.56 o 
   8   2  12      972.88      838.30     34.67 o 
  10   2  12     2637.02     2516.00     52.62 o 
  12   2  12      158.40       55.70     43.33 o 
  14   2  12        0.08      -47.35     47.35 o 
  16   2  12      126.06      114.42     57.12 o 
  18   2  12      225.02      191.55     65.87 o 
  20   2  12      324.91      434.38     85.45 o 
  22   2  12        3.04     -115.16    115.16 o 
 -35   3  12      437.85      373.25    128.16 o 
 -33   3  12     2067.43     1922.94     83.96 o 
 -31   3  12        5.41      -53.66     56.45 o 
 -29   3  12       10.49      -41.25     48.53 o 
 -27   3  12     1875.76     2035.52     61.21 o 
 -25   3  12     4271.77     4335.07     95.00 o 
 -23   3  12     1897.30     1996.59     48.62 o 
 -21   3  12     6926.64     6943.71     76.47 o 
 -19   3  12       94.32       81.64     24.89 o 
 -17   3  12     8675.48     8644.35     80.28 o 
 -15   3  12      476.07      547.26     18.87 o 
 -13   3  12     6208.24     6280.53     56.90 o 
 -11   3  12     4382.41     4931.73     49.50 o 
  -9   3  12    11515.79    10508.19     87.53 o 
  -7   3  12    11837.59    12922.31    109.82 o 
  -5   3  12      717.09      653.08     24.36 o 
  -3   3  12     5872.13     6444.45     69.33 o 
  -1   3  12       20.95       33.82     18.06 o 
   1   3  12      860.67     1081.59     24.54 o 
   3   3  12       99.97       78.27     19.74 o 
   5   3  12     2003.74     2066.35     44.68 o 
   7   3  12      375.25      525.71     30.24 o 
   9   3  12        4.85      -34.07     34.07 o 
  11   3  12       93.47       72.99     44.10 o 
  13   3  12     2981.40     3011.54     79.50 o 
  15   3  12     3132.14     3115.48     87.09 o 
  17   3  12     2497.20     2617.77     89.33 o 
  19   3  12       32.47      -16.12     80.16 o 
  21   3  12     3935.95     3940.59    153.91 o 
  23   3  12      353.60      748.18    172.51 o 
 -34   4  12      210.51      260.59    138.41 o 
 -32   4  12      676.22      656.81     81.71 o 
 -30   4  12     1315.04     1588.11     76.72 o 
 -28   4  12       81.70        4.94     54.87 o 
 -26   4  12     4473.60     4380.59     89.06 o 
 -24   4  12     1851.40     2041.66     57.52 o 
 -22   4  12     7967.70     7616.15     92.81 o 
 -20   4  12     6033.80     5678.29     68.02 o 
 -18   4  12    11951.48    12601.31    111.67 o 
 -16   4  12    11177.68    10581.94     98.93 o 
 -14   4  12      694.53      791.27     28.38 o 
 -12   4  12     7294.01     6823.01     66.68 o 
 -10   4  12    32098.14    32823.83    244.45 o 
  -8   4  12     3492.27     2893.10     48.44 o 
  -6   4  12       84.27       77.68     26.12 o 
  -4   4  12    16113.78    16027.12    139.40 o 
  -2   4  12     8818.82     8796.92     83.79 o 
   0   4  12      399.81      606.39     26.66 o 
   2   4  12     1688.68     1805.64     43.02 o 
   4   4  12     2582.31     2341.90     44.65 o 
   6   4  12       70.90      110.37     37.12 o 
   8   4  12     2107.05     2158.91     53.80 o 
  10   4  12     1069.58      850.28     50.96 o 
  12   4  12     1979.59     2185.29     76.09 o 
  14   4  12     2174.56     2145.06     88.22 o 
  16   4  12     1366.85     1451.68     95.97 o 
  18   4  12     5510.78     5587.88    231.76 o 
  20   4  12     2469.72     2335.49    170.62 o 
  22   4  12      388.21      339.17    164.41 o 
 -33   5  12      101.61      -92.35    159.69 o 
 -31   5  12     1143.49     1034.43     96.30 o 
 -29   5  12      401.60      519.61     70.56 o 
 -27   5  12      344.56      320.13     57.21 o 
 -25   5  12     1526.39     1606.93     64.37 o 
 -23   5  12     3428.61     3498.25     76.41 o 
 -21   5  12      269.66      309.75     38.32 o 
 -19   5  12     6568.06     6613.01     84.65 o 
 -17   5  12      237.88      202.86     30.03 o 
 -15   5  12     6098.90     5692.16     68.54 o 
 -13   5  12     8406.82     8066.41     89.32 o 
 -11   5  12     1956.31     2020.22     44.60 o 
  -9   5  12      214.80      242.54     23.10 o 
  -7   5  12     8983.88     9085.47     88.27 o 
  -5   5  12      235.06      327.69     22.85 o 
  -3   5  12     5749.19     5485.58     60.06 o 
  -1   5  12      455.06      402.06     29.21 o 
   1   5  12     3677.02     3592.00     65.39 o 
   3   5  12      459.02      651.84     35.30 o 
   5   5  12        3.87      -38.27     38.27 o 
   7   5  12      809.80      927.78     53.30 o 
   9   5  12      224.33      335.75     49.22 o 
  11   5  12       31.58       36.23     50.83 o 
  13   5  12       86.56      136.78     54.13 o 
  15   5  12     3090.37     3318.99     93.78 o 
  17   5  12     2227.35     2091.71    111.57 o 
  19   5  12      984.19     1285.75    158.09 o 
 -32   6  12        8.90      -66.33    216.04 o 
 -30   6  12      233.65      259.29    108.10 o 
 -28   6  12      244.80      229.04     87.09 o 
 -26   6  12      463.92      347.43     81.94 o 
 -24   6  12     2532.48     2399.49     85.31 o 
 -22   6  12      429.17      432.78     52.87 o 
 -20   6  12      147.04       73.89     41.98 o 
 -18   6  12      432.97      397.06     42.37 o 
 -16   6  12        1.42      -31.76     38.48 o 
 -14   6  12     3405.72     3148.33     65.42 o 
 -12   6  12      476.24      469.00     39.64 o 
 -10   6  12     4007.51     4103.28     70.89 o 
  -8   6  12        5.46       27.53     26.18 o 
  -6   6  12      109.64      109.00     30.30 o 
  -4   6  12     1150.89     1185.70     39.66 o 
  -2   6  12     1139.42     1013.32     38.70 o 
   0   6  12        0.68       26.87     35.59 o 
   2   6  12     1920.49     1808.27     57.63 o 
   4   6  12      110.87        9.30     49.05 o 
   6   6  12       10.38      -12.34     52.83 o 
   8   6  12      356.54      415.23     73.05 o 
  10   6  12     1258.56     1216.97     66.07 o 
  12   6  12      378.08      502.07     63.71 o 
  14   6  12       92.85       62.77     76.11 o 
  16   6  12       25.92       -1.75     92.19 o 
  18   6  12      375.99      303.74    193.91 o 
 -29   7  12     1291.89     1016.68    239.88 o 
 -27   7  12      233.50       66.70     91.05 o 
 -25   7  12     2858.03     2889.45    109.03 o 
 -23   7  12      633.16      823.47     69.37 o 
 -21   7  12     2701.12     2609.87     73.70 o 
 -19   7  12     1416.27     1488.09     57.73 o 
 -17   7  12      760.67      761.29     52.18 o 
 -15   7  12       36.51      -47.77     47.77 o 
 -13   7  12     2370.41     2280.98     67.62 o 
 -11   7  12      472.46      473.44     48.49 o 
  -9   7  12     6562.58     5924.51     95.19 o 
  -7   7  12     3478.56     3255.74     76.65 o 
  -5   7  12       90.78       81.56     43.03 o 
  -3   7  12      179.79      118.36     43.79 o 
  -1   7  12      657.97      710.21     45.65 o 
   1   7  12      216.31       65.34     47.28 o 
   3   7  12       29.80       28.67     51.07 o 
   5   7  12     2997.22     2614.44     96.41 o 
   7   7  12      243.42       87.37     60.39 o 
   9   7  12      948.28     1104.04     68.60 o 
  11   7  12      944.47     1125.18     79.26 o 
  13   7  12      183.01      338.46     82.38 o 
  15   7  12      115.03      240.98    147.57 o 
 -26   8  12       19.70     -124.26    156.45 o 
 -24   8  12       31.13      -53.57     98.28 o 
 -22   8  12     1319.40     1164.17     80.80 o 
 -20   8  12       21.13       20.02     66.62 o 
 -18   8  12     2793.51     2757.70     99.98 o 
 -16   8  12     6810.12     7038.77    124.35 o 
 -14   8  12      188.75      197.45     51.69 o 
 -12   8  12     1477.26     1388.83     64.78 o 
 -10   8  12      535.30      481.42     57.24 o 
  -8   8  12      541.04      506.97     56.97 o 
  -6   8  12      120.09       76.00     49.78 o 
  -4   8  12     1931.66     2072.71     64.43 o 
  -2   8  12     4395.36     3864.70     85.30 o 
   0   8  12      142.40      121.68     54.30 o 
   2   8  12      152.47      243.04     63.17 o 
   4   8  12       61.95      174.14     66.92 o 
   6   8  12     1399.17     1863.37    105.83 o 
   8   8  12      142.97       85.35     87.68 o 
  10   8  12      271.03      196.18     80.93 o 
  12   8  12       33.33      -24.41    102.62 o 
 -21   9  12      294.54      418.62    436.76 o 
 -19   9  12       48.44      122.81     96.58 o 
 -17   9  12      179.22      110.46     78.31 o 
 -15   9  12      348.01      306.09     77.16 o 
 -13   9  12       26.06      -63.36     65.14 o 
 -11   9  12     4571.77     4612.84    196.84 o 
  -9   9  12     3036.44     3274.56    121.46 o 
  -7   9  12      117.29      174.47     61.51 o 
  -5   9  12        8.40      -58.89     58.89 o 
  -3   9  12       62.67      189.06     65.27 o 
  -1   9  12      290.13      392.56     67.12 o 
   1   9  12      937.20      795.08     85.24 o 
   3   9  12      146.78      140.01     82.46 o 
   5   9  12      275.98       94.60     89.05 o 
   7   9  12       23.66     -121.21    121.21 o 
   9   9  12     1079.79     1350.24    157.91 o 
 -16  10  12      173.30      253.18    188.64 o 
 -14  10  12       30.94       10.50    142.61 o 
 -12  10  12       17.28       65.59    108.26 o 
 -10  10  12        8.64       -0.95     98.31 o 
  -8  10  12     1541.82     1379.53    157.09 o 
  -6  10  12      401.70      559.84    111.69 o 
  -4  10  12       11.67      -97.26     97.26 o 
  -2  10  12      311.81      551.05    307.97 o 
   0  10  12       10.52       42.70    211.51 o 
   2  10  12       59.26        1.05    223.73 o 
 -37   1  13     1655.08     1569.75    214.26 o 
 -35   1  13      195.00      189.80    101.55 o 
 -33   1  13     3639.70     3435.56    138.90 o 
 -31   1  13     3432.27     3506.14     86.75 o 
 -29   1  13     3026.23     3025.12     74.04 o 
 -27   1  13     2844.23     2818.55     67.53 o 
 -25   1  13       58.76       87.27     39.19 o 
 -23   1  13    17998.37    18317.10    170.04 o 
 -21   1  13     4027.36     3885.33     60.37 o 
 -19   1  13      242.72      206.46     22.73 o 
 -17   1  13     9739.01    10035.20     83.68 o 
 -15   1  13     2557.23     2755.79     34.73 o 
 -13   1  13      805.92      709.83     20.50 o 
 -11   1  13       17.74        6.14     15.71 o 
  -9   1  13      774.79      922.95     19.51 o 
  -7   1  13     5729.47     5858.66     50.30 o 
  -5   1  13     1795.67     1608.30     27.11 o 
  -3   1  13     2921.26     3367.43     38.85 o 
  -1   1  13     8860.82     8858.10     75.36 o 
   1   1  13     3165.74     3023.37     42.97 o 
   3   1  13      450.10      346.58     20.85 o 
   5   1  13     2757.75     2584.67     40.32 o 
   7   1  13    17808.63    18262.00    162.23 o 
   9   1  13     3535.03     3498.44     60.99 o 
  11   1  13     8017.01     7983.65    106.32 o 
  13   1  13     5076.22     5171.63     92.16 o 
  15   1  13     7935.75     7862.35    115.67 o 
  17   1  13     1989.25     2025.25     77.88 o 
  19   1  13     4144.51     4192.18    119.99 o 
  21   1  13     1252.09     1069.04    102.55 o 
 -36   2  13     3248.91     3058.16    192.47 o 
 -34   2  13       79.99      -28.85     81.34 o 
 -32   2  13      955.17      856.24     70.94 o 
 -30   2  13     4279.34     4327.50    121.24 o 
 -28   2  13    10757.98    11368.35    148.04 o 
 -26   2  13     8100.90     8120.06    115.91 o 
 -24   2  13     2280.50     2313.09     57.82 o 
 -22   2  13     6992.27     6704.17     80.54 o 
 -20   2  13    13661.83    13824.80    119.52 o 
 -18   2  13     1094.10     1337.55     31.27 o 
 -16   2  13     4116.00     3833.23     47.54 o 
 -14   2  13    17531.17    18357.61    140.42 o 
 -12   2  13      112.83       74.60     18.82 o 
 -10   2  13     7881.39     8205.45     70.16 o 
  -8   2  13      243.84      251.87     20.09 o 
  -6   2  13     1886.28     1740.45     31.53 o 
  -4   2  13        6.74       -3.97     17.20 o 
  -2   2  13      251.33      170.55     18.13 o 
   0   2  13     2993.47     3173.15     42.35 o 
   2   2  13    12217.73    11879.75     99.51 o 
   4   2  13     2142.55     2229.03     39.65 o 
   6   2  13     7167.77     6848.20     76.85 o 
   8   2  13    33302.88    33169.64    297.32 o 
  10   2  13      683.19      813.67     47.36 o 
  12   2  13     1643.20     1737.37     63.27 o 
  14   2  13    10688.49    10544.69    177.58 o 
  16   2  13     3533.09     3517.33    124.91 o 
  18   2  13     6631.00     6455.36    143.57 o 
  20   2  13     5663.24     6082.23    156.36 o 
  22   2  13     1573.14     1478.15    215.81 o 
 -35   3  13     3789.41     3856.65    293.64 o 
 -33   3  13     2707.95     2682.25     94.16 o 
 -31   3  13     2398.67     2429.86     80.85 o 
 -29   3  13     1168.17     1188.19     60.67 o 
 -27   3  13      353.97      434.98     51.31 o 
 -25   3  13     1423.46     1331.80     58.34 o 
 -23   3  13     3646.86     3502.24     70.57 o 
 -21   3  13     3720.87     3857.95     58.26 o 
 -19   3  13    20471.22    19847.38    167.41 o 
 -17   3  13     1128.17     1088.53     23.76 o 
 -15   3  13     2774.52     2996.98     36.30 o 
 -13   3  13      296.25      357.25     22.05 o 
 -11   3  13       15.51        6.62     19.16 o 
  -9   3  13     1928.18     1937.81     41.73 o 
  -7   3  13      925.57      812.64     27.81 o 
  -5   3  13      490.47      518.98     25.74 o 
  -3   3  13       12.93        6.90     22.96 o 
  -1   3  13     5931.58     5495.78     64.58 o 
   1   3  13     3144.34     2761.71     38.06 o 
   3   3  13      475.70      573.48     30.56 o 
   5   3  13     8526.12     8735.94     92.12 o 
   7   3  13      329.44      294.61     33.80 o 
   9   3  13      811.80      856.66     46.31 o 
  11   3  13     2192.81     2113.61     65.39 o 
  13   3  13     3218.12     3356.21     92.29 o 
  15   3  13    10587.13    11087.18    179.33 o 
  17   3  13     1857.49     1891.11    137.74 o 
  19   3  13      856.31      769.41     97.08 o 
  21   3  13     2057.44     1864.82    160.89 o 
 -34   4  13     2353.78     2244.13    167.97 o 
 -32   4  13     1277.52     1108.62     96.58 o 
 -30   4  13     2186.65     2211.52     82.31 o 
 -28   4  13     1888.78     1848.95     90.58 o 
 -26   4  13      205.81      212.64     52.03 o 
 -24   4  13     2440.72     2422.91     66.35 o 
 -22   4  13     2328.12     2418.33     56.53 o 
 -20   4  13      725.27      818.13     42.32 o 
 -18   4  13     1988.99     1815.39     41.61 o 
 -16   4  13     3478.28     3117.42     47.25 o 
 -14   4  13     2371.63     2204.79     42.58 o 
 -12   4  13     3218.43     2844.02     37.36 o 
 -10   4  13     5296.29     5306.40     58.23 o 
  -8   4  13     4021.90     4005.48     54.95 o 
  -6   4  13     2101.34     1923.91     39.81 o 
  -4   4  13     4803.01     4815.34     57.10 o 
  -2   4  13     2089.52     2142.18     39.36 o 
   0   4  13     2832.28     2773.82     41.45 o 
   2   4  13       15.65        3.90     27.07 o 
   4   4  13      394.81      464.44     34.91 o 
   6   4  13     1556.49     1580.79     53.65 o 
   8   4  13      446.56      486.37     46.62 o 
  10   4  13     1783.01     1722.70     59.91 o 
  12   4  13      444.41      414.89     56.43 o 
  14   4  13      721.60      730.85     69.26 o 
  16   4  13     1115.48     1306.66     89.81 o 
  18   4  13     1695.53     1465.45    111.46 o 
  20   4  13      113.05     -101.45    154.05 o 
 -31   5  13       24.16       37.70    107.51 o 
 -29   5  13      744.08      834.78     91.46 o 
 -27   5  13    13319.31    13558.84    196.44 o 
 -25   5  13     2378.65     2356.44     78.17 o 
 -23   5  13       50.12       35.69     47.48 o 
 -21   5  13     1372.24     1081.34     47.33 o 
 -19   5  13      119.04       60.72     35.26 o 
 -17   5  13     2271.09     1882.72     47.35 o 
 -15   5  13      470.24      466.72     35.20 o 
 -13   5  13     2402.46     2248.49     51.72 o 
 -11   5  13     1227.78     1070.90     30.36 o 
  -9   5  13     2686.81     2405.45     48.01 o 
  -7   5  13     5846.64     6023.03     79.12 o 
  -5   5  13      411.84      483.52     28.38 o 
  -3   5  13      762.93      678.32     32.91 o 
  -1   5  13      107.12      145.86     30.01 o 
   1   5  13      562.96      672.26     42.27 o 
   3   5  13      105.35       73.70     35.58 o 
   5   5  13     2369.57     2405.55     66.25 o 
   7   5  13     7002.72     7438.62    119.39 o 
   9   5  13      850.92      931.89     55.40 o 
  11   5  13      160.83      157.85     56.83 o 
  13   5  13     4542.88     4462.20    163.57 o 
  15   5  13       27.83      -79.24     79.24 o 
  17   5  13     1217.01     1082.29    150.29 o 
  19   5  13      939.68     1148.98    362.34 o 
 -30   6  13     1026.58     1180.08    134.12 o 
 -28   6  13      258.21       93.79     85.90 o 
 -26   6  13      638.80      518.78     86.65 o 
 -24   6  13      313.65      230.41     62.27 o 
 -22   6  13     5135.18     5154.07     95.59 o 
 -20   6  13     8566.49     8462.65    133.17 o 
 -18   6  13     2825.79     2470.37     60.91 o 
 -16   6  13     2067.90     2110.06     58.49 o 
 -14   6  13     1783.40     2028.25     58.83 o 
 -12   6  13     1806.19     1695.18     51.90 o 
 -10   6  13      470.72      731.54     46.79 o 
  -8   6  13     5125.44     4758.33     83.36 o 
  -6   6  13      616.14      829.55     41.82 o 
  -4   6  13     3136.34     2754.03     59.97 o 
  -2   6  13     1674.30     1860.29     53.05 o 
   0   6  13     1738.09     2125.10     63.08 o 
   2   6  13    11090.34    11535.40    175.59 o 
   4   6  13       93.44      260.29     57.02 o 
   6   6  13     2407.11     2716.52     84.91 o 
   8   6  13     1651.64     1832.98     75.96 o 
  10   6  13      104.16      132.80     59.09 o 
  12   6  13     3850.21     3933.45    139.05 o 
  14   6  13     1157.45     1452.45    112.80 o 
  16   6  13     6109.94     5341.65    259.23 o 
 -29   7  13      185.50      496.38    230.17 o 
 -27   7  13       18.41     -126.71    126.71 o 
 -25   7  13     3635.35     3477.08    123.47 o 
 -23   7  13     4439.20     4135.60    114.97 o 
 -21   7  13      718.90      720.51     60.59 o 
 -19   7  13      598.14      621.65     54.06 o 
 -17   7  13      337.23      179.81     51.90 o 
 -15   7  13       28.46      -36.86     49.05 o 
 -13   7  13       57.50      -13.06     46.48 o 
 -11   7  13     2450.34     2317.68     67.94 o 
  -9   7  13       44.03       15.08     49.34 o 
  -7   7  13      107.19       21.38     49.93 o 
  -5   7  13     3114.57     3381.67     72.38 o 
  -3   7  13      173.01      290.14     46.68 o 
  -1   7  13      262.32      299.73     50.40 o 
   1   7  13      827.82      651.23     57.23 o 
   3   7  13      679.88      938.40     72.83 o 
   5   7  13      532.69      790.49     74.47 o 
   7   7  13     1813.54     2028.21     96.93 o 
   9   7  13     2509.31     2639.51    124.41 o 
  11   7  13      303.32      390.60     80.35 o 
  13   7  13       98.23      105.17    144.41 o 
  15   7  13      595.56     1037.65    258.98 o 
 -26   8  13      412.24      340.96    264.73 o 
 -24   8  13       13.16     -151.25    151.25 o 
 -22   8  13       63.79      -60.74     77.16 o 
 -20   8  13      214.19      212.29     69.83 o 
 -18   8  13        8.54      -63.36     63.36 o 
 -16   8  13       12.41       -5.61     57.86 o 
 -14   8  13       71.64      -15.23     54.57 o 
 -12   8  13      170.19      233.30     57.48 o 
 -10   8  13        6.55       25.23     53.96 o 
  -8   8  13      285.73      293.58     56.37 o 
  -6   8  13      234.51      179.94     51.00 o 
  -4   8  13       42.38       41.66     52.83 o 
  -2   8  13      880.02      890.63     63.85 o 
   0   8  13      715.17      765.54     67.15 o 
   2   8  13       96.82      145.20     63.74 o 
   4   8  13      883.56      761.80     92.22 o 
   6   8  13      314.63      359.29     89.91 o 
   8   8  13      309.16      329.70     93.93 o 
  10   8  13      143.97      264.42    113.25 o 
  12   8  13      186.73      -93.57    160.46 o 
 -21   9  13      137.25      138.57    215.95 o 
 -19   9  13      685.26      643.15    116.90 o 
 -17   9  13      263.06      110.44    107.28 o 
 -15   9  13       36.11      -75.50     75.50 o 
 -13   9  13      604.01      532.41     76.74 o 
 -11   9  13       92.66       67.06     70.94 o 
  -9   9  13       24.56      -34.37     64.66 o 
  -7   9  13      365.49      510.23     67.96 o 
  -5   9  13      809.46      651.15     78.91 o 
  -3   9  13      856.11      951.69     81.76 o 
  -1   9  13       94.28       61.79     79.15 o 
   1   9  13       66.54      -64.83     78.60 o 
   3   9  13     1053.22     1046.70    154.07 o 
   5   9  13      160.32      195.41    129.51 o 
   7   9  13       35.73     -162.85    162.85 o 
 -14  10  13      813.87      810.80    215.34 o 
 -12  10  13      251.89      298.91    107.11 o 
 -10  10  13       39.85      121.14    119.15 o 
  -8  10  13        1.37      191.70    125.58 o 
  -6  10  13     1043.12      961.08    135.62 o 
  -4  10  13        0.95     -206.86    206.86 o 
  -2  10  13       52.50      127.82    218.21 o 
 -36   0  14      682.30      806.69    274.91 o 
 -34   0  14       91.87      -22.32    159.64 o 
 -32   0  14     9262.59     9876.08    198.37 o 
 -30   0  14     8634.75     9496.27    170.85 o 
 -28   0  14     3451.19     3601.75    101.46 o 
 -26   0  14       62.72       46.77     56.53 o 
 -24   0  14      545.95      373.37     60.26 o 
 -22   0  14     1959.77     1934.14     61.91 o 
 -20   0  14     3154.43     3369.36     95.01 o 
 -18   0  14     5349.16     5594.81     75.16 o 
 -16   0  14      333.72      280.71     26.94 o 
 -14   0  14       22.61        7.89     27.26 o 
 -12   0  14     8953.30     8432.72    116.46 o 
 -10   0  14    16308.11    14899.39    157.21 o 
  -8   0  14    23496.49    24357.27    235.62 o 
  -6   0  14      184.62      134.63     23.63 o 
  -4   0  14      156.43       83.80     25.94 o 
  -2   0  14    19659.63    20860.93    239.84 o 
   0   0  14     4049.87     3613.75     80.39 o 
   2   0  14    25017.17    24442.11    312.44 o 
   4   0  14    50973.34    50390.14    550.07 o 
   6   0  14     6358.78     6923.95    106.40 o 
   8   0  14     7463.38     7064.57    163.21 o 
  10   0  14     2801.19     2950.56    117.35 o 
  12   0  14     1218.04     1308.01     81.49 o 
  14   0  14      954.80     1051.67     89.36 o 
  16   0  14     4194.07     4504.81    150.54 o 
  18   0  14     8711.19     8624.59    330.85 o 
  20   0  14      226.74      176.24    126.84 o 
 -35   1  14      795.86      415.76    194.89 o 
 -33   1  14      756.93      893.34     91.34 o 
 -31   1  14      216.87      263.32     58.61 o 
 -29   1  14     1751.29     1733.83     62.47 o 
 -27   1  14      968.84     1156.51     50.37 o 
 -25   1  14     1694.51     1783.26     52.08 o 
 -23   1  14     3234.53     3465.35     61.09 o 
 -21   1  14     4313.96     4165.31     69.85 o 
 -19   1  14       58.02       58.81     23.03 o 
 -17   1  14     8816.33     8598.93     73.21 o 
 -15   1  14     1618.51     1402.92     29.04 o 
 -13   1  14     1531.65     1584.61     28.62 o 
 -11   1  14      314.99      247.87     17.15 o 
  -9   1  14      733.33     1022.45     23.20 o 
  -7   1  14      110.10      287.32     18.49 o 
  -5   1  14    21153.31    22219.64    149.95 o 
  -3   1  14     9058.15     7662.37     65.62 o 
  -1   1  14    10860.05    11191.96     90.66 o 
   1   1  14     5066.28     4729.07     57.17 o 
   3   1  14      212.05      234.90     22.19 o 
   5   1  14     3406.03     3290.87     47.00 o 
   7   1  14     5019.28     5338.14     70.10 o 
   9   1  14     5496.12     5684.26     98.98 o 
  11   1  14     3628.54     3669.56     83.46 o 
  13   1  14     3324.85     3453.47     76.33 o 
  15   1  14      527.04      566.03     64.65 o 
  17   1  14       19.30      -74.62     74.62 o 
  19   1  14       52.25       76.79     88.81 o 
  21   1  14     2143.56     2250.29    272.14 o 
 -36   2  14      255.30      191.91    300.12 o 
 -34   2  14        7.76       61.06     74.87 o 
 -32   2  14      213.87      156.42     69.10 o 
 -30   2  14      462.94      591.31     59.90 o 
 -28   2  14      404.97      248.21     53.65 o 
 -26   2  14      978.50      789.51     53.59 o 
 -24   2  14       50.40       91.07     48.84 o 
 -22   2  14      450.52      595.43     34.25 o 
 -20   2  14      876.49      815.90     31.18 o 
 -18   2  14      543.43      666.76     26.76 o 
 -16   2  14     6079.15     5794.75     60.52 o 
 -14   2  14     1372.41     1300.47     26.48 o 
 -12   2  14      435.85      552.88     26.55 o 
 -10   2  14      468.96      442.97     23.27 o 
  -8   2  14       92.96       49.62     19.75 o 
  -6   2  14      183.70      193.27     20.38 o 
  -4   2  14      138.44      149.09     20.42 o 
  -2   2  14     2586.46     2669.74     43.19 o 
   0   2  14      181.36       99.73     22.63 o 
   2   2  14      572.98      640.27     24.03 o 
   4   2  14     1822.49     1977.75     40.80 o 
   6   2  14     7941.29     7926.69     92.40 o 
   8   2  14      426.69      552.59     43.58 o 
  10   2  14      950.93      938.35     54.65 o 
  12   2  14      467.12      498.64     66.06 o 
  14   2  14      628.74      605.38     68.94 o 
  16   2  14      316.33      351.02     74.53 o 
  18   2  14     1020.96     1052.99     91.25 o 
  20   2  14       90.26     -133.37    133.37 o 
 -35   3  14      177.47       70.88    134.31 o 
 -33   3  14       35.47        0.05     73.93 o 
 -31   3  14     3833.54     3943.27    117.20 o 
 -29   3  14     2063.56     2164.01     67.42 o 
 -27   3  14     3924.93     3841.91     82.24 o 
 -25   3  14      345.64      163.68     49.54 o 
 -23   3  14        5.92       -2.77     43.12 o 
 -21   3  14     1140.58     1061.06     39.78 o 
 -19   3  14      224.76      205.34     23.99 o 
 -17   3  14     2580.16     2655.40     37.65 o 
 -15   3  14     3330.12     3321.44     40.57 o 
 -13   3  14      581.49      719.37     25.40 o 
 -11   3  14    10828.28    11443.52    109.88 o 
  -9   3  14     2028.27     1732.71     35.47 o 
  -7   3  14     5515.68     5886.30     64.02 o 
  -5   3  14      256.73      235.41     26.31 o 
  -3   3  14     1681.85     1740.92     41.39 o 
  -1   3  14     1568.14     1705.93     38.84 o 
   1   3  14     8502.90     8520.63     79.87 o 
   3   3  14     2892.23     2841.21     50.44 o 
   5   3  14     6254.96     6498.31     89.35 o 
   7   3  14    10211.21    10325.42    122.84 o 
   9   3  14     2172.65     1936.42     60.48 o 
  11   3  14     5287.64     5149.64    103.23 o 
  13   3  14     1395.40     1387.91     78.02 o 
  15   3  14      145.29      107.81     70.95 o 
  17   3  14      748.21      791.06     87.86 o 
  19   3  14     2158.35     2056.44    157.43 o 
 -34   4  14      811.41      693.06    264.03 o 
 -32   4  14     1946.92     1953.69    112.22 o 
 -30   4  14     1838.39     1677.81     83.26 o 
 -28   4  14      656.10      716.08     57.83 o 
 -26   4  14      119.00      102.00     53.65 o 
 -24   4  14      187.79      162.13     46.01 o 
 -22   4  14      463.78      421.79     45.06 o 
 -20   4  14     1541.27     1527.34     47.07 o 
 -18   4  14        1.40        4.68     30.94 o 
 -16   4  14      302.07      349.36     29.51 o 
 -14   4  14       35.27        7.83     22.67 o 
 -12   4  14     2799.47     2820.69     50.07 o 
 -10   4  14    16698.70    17090.90    148.07 o 
  -8   4  14       68.44       20.92     26.03 o 
  -6   4  14     1083.89     1141.51     35.82 o 
  -4   4  14     2372.19     2791.30     54.93 o 
  -2   4  14    20184.25    19871.46    170.21 o 
   0   4  14     2215.65     2243.25     46.15 o 
   2   4  14    10378.04    10568.50    117.97 o 
   4   4  14     6281.94     6284.68     99.77 o 
   6   4  14    12232.71    12342.18    157.94 o 
   8   4  14     4736.81     4938.90     97.30 o 
  10   4  14      588.44      697.39     56.93 o 
  12   4  14     1443.88     1628.53    104.64 o 
  14   4  14     3091.05     3033.14    102.37 o 
  16   4  14     1774.53     1491.64    107.79 o 
  18   4  14      442.50      616.93    325.60 o 
 -31   5  14      126.78      -22.48    101.19 o 
 -29   5  14      114.76      163.90     84.18 o 
 -27   5  14      549.87      630.89     80.57 o 
 -25   5  14      162.20        9.07     60.33 o 
 -23   5  14     4202.75     3867.96     91.23 o 
 -21   5  14        6.26      -40.49     43.80 o 
 -19   5  14      128.48      116.03     44.42 o 
 -17   5  14      613.39      634.40     39.57 o 
 -15   5  14      198.08      208.63     41.14 o 
 -13   5  14     5560.63     5878.00     90.82 o 
 -11   5  14       62.65       77.20     32.25 o 
  -9   5  14      596.93      544.30     39.72 o 
  -7   5  14     2547.96     2733.01     56.49 o 
  -5   5  14     9025.53     8920.84    105.97 o 
  -3   5  14     1531.45     1791.76     62.94 o 
  -1   5  14     6787.57     6635.56     96.01 o 
   1   5  14      163.80      162.11     40.61 o 
   3   5  14     1196.45     1128.91     59.71 o 
   5   5  14      480.51      489.68     55.08 o 
   7   5  14     4753.17     4632.33     99.81 o 
   9   5  14     3554.93     3573.18     88.49 o 
  11   5  14     1104.09      839.10     72.14 o 
  13   5  14       26.90       10.74     78.60 o 
  15   5  14     1454.72     1325.03    132.74 o 
  17   5  14      474.94      208.18    334.15 o 
 -30   6  14        0.55      -88.12    131.30 o 
 -28   6  14      202.94      107.84     85.64 o 
 -26   6  14      133.21      -43.56     80.56 o 
 -24   6  14      457.64      588.67     62.57 o 
 -22   6  14     1173.90     1173.20     64.51 o 
 -20   6  14      127.16       94.41     48.91 o 
 -18   6  14       48.59      101.63     43.27 o 
 -16   6  14     4172.32     4011.71     84.78 o 
 -14   6  14     3099.95     2891.55     86.04 o 
 -12   6  14      452.77      473.88     47.57 o 
 -10   6  14      238.06      223.93     44.14 o 
  -8   6  14       51.54       17.68     41.58 o 
  -6   6  14     1474.22     1497.59     57.24 o 
  -4   6  14        1.03       68.75     41.65 o 
  -2   6  14     5167.54     4726.62     86.22 o 
   0   6  14      119.42      133.96     49.27 o 
   2   6  14     3715.05     3620.10    104.02 o 
   4   6  14      518.98      334.10     65.16 o 
   6   6  14      107.25      154.85     63.25 o 
   8   6  14     1115.68     1198.38     72.31 o 
  10   6  14        6.39      -72.50     72.50 o 
  12   6  14      904.57     1195.21    102.51 o 
  14   6  14       65.53     -162.19    162.19 o 
 -27   7  14     4061.41     3657.84    237.35 o 
 -25   7  14      551.73      504.51     82.90 o 
 -23   7  14      268.38      374.75     72.66 o 
 -21   7  14      105.88       63.77     64.47 o 
 -19   7  14      881.80      774.89     59.67 o 
 -17   7  14      668.39      517.09     56.31 o 
 -15   7  14      616.87      498.48     55.23 o 
 -13   7  14      919.66     1085.87     56.52 o 
 -11   7  14     2631.27     3019.90     93.50 o 
  -9   7  14     1451.89     1599.43     67.42 o 
  -7   7  14      718.28      934.95     56.80 o 
  -5   7  14       39.64       48.40     46.17 o 
  -3   7  14       14.64      -23.37     49.93 o 
  -1   7  14       41.57       45.73     53.98 o 
   1   7  14     1070.51      983.56     76.62 o 
   3   7  14     7873.43     8282.27    166.09 o 
   5   7  14     1039.24     1130.76     81.21 o 
   7   7  14     1126.09      834.38    107.52 o 
   9   7  14      150.93      110.72     77.47 o 
  11   7  14       34.09      -64.73    111.50 o 
  13   7  14      480.12      279.23    230.44 o 
 -24   8  14     1130.65      955.40    183.72 o 
 -22   8  14     1834.98     1742.37    121.90 o 
 -20   8  14      331.87      -23.47     88.03 o 
 -18   8  14     1342.26     1661.83     94.57 o 
 -16   8  14      972.31     1168.48    112.80 o 
 -14   8  14      161.37      212.11     58.53 o 
 -12   8  14      485.13      734.83     68.15 o 
 -10   8  14       61.88      -55.79     55.79 o 
  -8   8  14      348.47      190.83     55.54 o 
  -6   8  14     1989.74     2149.00     72.52 o 
  -4   8  14     1464.46     1874.55     74.10 o 
  -2   8  14     1951.19     2247.63     86.29 o 
   0   8  14     3568.16     3428.30    114.66 o 
   2   8  14      474.25      475.10     88.33 o 
   4   8  14      120.08      253.17     91.73 o 
   6   8  14      890.16      808.76    109.64 o 
   8   8  14     3322.45     2905.96    151.41 o 
  10   8  14      452.47      471.20    207.76 o 
 -19   9  14      357.05      328.78    231.02 o 
 -17   9  14     2418.82     2363.27    163.51 o 
 -15   9  14      522.97      498.28    130.33 o 
 -13   9  14      164.51      252.56     74.66 o 
 -11   9  14      355.14      563.31     78.11 o 
  -9   9  14       29.99      -71.31     71.31 o 
  -7   9  14     2648.85     2734.89     95.64 o 
  -5   9  14      736.55      976.55     83.19 o 
  -3   9  14      381.50      178.67     81.19 o 
  -1   9  14      250.46      182.61     82.78 o 
   1   9  14     3698.66     4257.59    215.39 o 
   3   9  14       41.34        8.07    129.68 o 
   5   9  14      183.30      -28.70    221.95 o 
 -10  10  14      328.24      444.13    126.80 o 
  -8  10  14       72.08     -153.31    153.31 o 
  -6  10  14       14.21     -199.62    199.62 o 
 -35   1  15      103.28     -147.91    246.37 o 
 -33   1  15     1118.39     1158.39     94.48 o 
 -31   1  15      322.65      333.75     59.19 o 
 -29   1  15       40.39       73.47     52.10 o 
 -27   1  15     1147.88     1078.24     52.94 o 
 -25   1  15      585.93      418.76     43.41 o 
 -23   1  15     1795.15     1691.53     43.19 o 
 -21   1  15     1422.36     1472.60     37.89 o 
 -19   1  15     2366.20     2194.54     36.00 o 
 -17   1  15     5368.39     5442.10     55.54 o 
 -15   1  15      608.53      593.92     24.32 o 
 -13   1  15     3325.58     3564.31     47.06 o 
 -11   1  15    10329.19    10290.10     87.81 o 
  -9   1  15     8666.47     9021.40     76.80 o 
  -7   1  15     2899.49     2536.53     36.76 o 
  -5   1  15    20084.15    20818.04    147.75 o 
  -3   1  15     1286.16     1376.06     28.41 o 
  -1   1  15      208.98      302.92     22.62 o 
   1   1  15     4607.45     4695.20     55.88 o 
   3   1  15     3194.57     3110.58     44.99 o 
   5   1  15      189.25       83.94     31.67 o 
   7   1  15     8095.08     8189.58    113.28 o 
   9   1  15       25.51       43.41     48.49 o 
  11   1  15        0.67       44.65     52.09 o 
  13   1  15      634.07      551.36     59.09 o 
  15   1  15        6.12      -60.24     71.53 o 
  17   1  15     1278.15     1448.00    140.71 o 
  19   1  15       36.28      -87.78    124.77 o 
 -36   2  15      108.60      264.84    383.91 o 
 -34   2  15     1855.61     1658.22    125.05 o 
 -32   2  15      495.00      566.61     80.63 o 
 -30   2  15        4.40      -35.51     54.93 o 
 -28   2  15     1562.39     1545.67     63.81 o 
 -26   2  15     5829.61     5609.88    101.67 o 
 -24   2  15     1398.83     1119.42     51.23 o 
 -22   2  15     2839.05     2666.41     53.49 o 
 -20   2  15      878.49      899.25     34.41 o 
 -18   2  15      204.90      199.83     24.84 o 
 -16   2  15     2699.52     2497.68     39.73 o 
 -14   2  15    13799.39    13856.62    117.10 o 
 -12   2  15    33359.80    32710.13    241.21 o 
 -10   2  15    19392.95    19579.45    151.23 o 
  -8   2  15      176.35      173.63     22.64 o 
  -6   2  15     5461.74     5751.93     58.61 o 
  -4   2  15     2439.74     2385.96     37.12 o 
  -2   2  15    15188.07    16224.64    139.49 o 
   0   2  15     5979.08     5737.71     64.52 o 
   2   2  15     8110.24     8221.70     79.17 o 
   4   2  15    10919.02    11403.31    123.27 o 
   6   2  15      523.92      521.07     42.89 o 
   8   2  15      381.94      291.36     50.79 o 
  10   2  15       85.28       53.35     60.06 o 
  12   2  15     1220.17     1327.60     76.11 o 
  14   2  15       21.31       29.95     69.02 o 
  16   2  15      569.66      430.56     83.62 o 
  18   2  15      163.65      -52.35    105.17 o 
 -35   3  15     1153.71     1318.37    155.96 o 
 -33   3  15      861.87      771.05     83.89 o 
 -31   3  15       76.79       83.34     66.85 o 
 -29   3  15      654.98      623.18     60.87 o 
 -27   3  15     1085.22     1197.11     79.62 o 
 -25   3  15      560.61      465.51     51.77 o 
 -23   3  15     1121.00     1055.18     48.90 o 
 -21   3  15      146.81       26.40     38.49 o 
 -19   3  15    19357.04    18783.86    183.45 o 
 -17   3  15     5640.90     5543.55     64.56 o 
 -15   3  15      265.22      307.79     27.38 o 
 -13   3  15      201.31      242.89     24.32 o 
 -11   3  15     7354.02     7534.06     78.06 o 
  -9   3  15     6317.28     6348.89     68.65 o 
  -7   3  15     8627.83     8411.91     85.48 o 
  -5   3  15     6258.89     6281.46     75.46 o 
  -3   3  15    10400.13    10530.78    106.25 o 
  -1   3  15       89.40       53.59     27.63 o 
   1   3  15      344.55      327.99     31.85 o 
   3   3  15      293.97      227.77     32.08 o 
   5   3  15      741.38      915.77     47.62 o 
   7   3  15     2875.82     2628.18     65.35 o 
   9   3  15     5412.60     5549.19    103.17 o 
  11   3  15      862.99      779.72     66.88 o 
  13   3  15      783.95      913.92     76.24 o 
  15   3  15     2275.87     2416.32    100.54 o 
  17   3  15       94.89     -101.08    127.01 o 
  19   3  15       20.33     -220.29    242.38 o 
 -34   4  15     1879.98     2129.65    563.24 o 
 -32   4  15       68.63      116.82    101.52 o 
 -30   4  15        0.41      -17.76     71.04 o 
 -28   4  15      988.24     1018.25     67.23 o 
 -26   4  15     3208.51     3009.30     99.10 o 
 -24   4  15     1014.40      840.35     54.26 o 
 -22   4  15      529.43      612.16     50.94 o 
 -20   4  15     3366.32     3622.42     75.38 o 
 -18   4  15      391.53      331.33     39.88 o 
 -16   4  15      286.98      367.05     34.80 o 
 -14   4  15    15669.51    15789.26    154.17 o 
 -12   4  15      355.53      475.23     26.21 o 
 -10   4  15      774.29      848.07     35.95 o 
  -8   4  15     4320.77     4497.03     72.06 o 
  -6   4  15       41.03        4.91     32.80 o 
  -4   4  15      323.82      406.77     31.84 o 
  -2   4  15       73.07      139.40     33.46 o 
   0   4  15     5098.54     4801.07     81.41 o 
   2   4  15      863.67      908.37     48.75 o 
   4   4  15     1624.30     1613.19     58.42 o 
   6   4  15     1471.82     1503.42     59.21 o 
   8   4  15        0.53       88.57     51.32 o 
  10   4  15       73.38       37.10     64.21 o 
  12   4  15        0.15      -27.08     76.13 o 
  14   4  15        0.12      -68.42     99.16 o 
  16   4  15      770.05      788.99    397.15 o 
 -31   5  15     1407.96     1383.95    130.30 o 
 -29   5  15      926.34     1113.78     95.47 o 
 -27   5  15      396.98      499.41     85.19 o 
 -25   5  15     2580.76     2425.89     84.51 o 
 -23   5  15       26.04       74.62     55.30 o 
 -21   5  15     1086.31     1105.26     59.26 o 
 -19   5  15      123.58       78.70     44.50 o 
 -17   5  15      585.98      689.64     50.58 o 
 -15   5  15     4624.83     4752.54     84.32 o 
 -13   5  15      778.68      941.43     49.44 o 
 -11   5  15    19011.68    19162.58    199.84 o 
  -9   5  15     1170.92     1192.99     50.05 o 
  -7   5  15      134.40       -7.32     39.12 o 
  -5   5  15      136.53      137.30     45.05 o 
  -3   5  15     4479.67     4281.45     84.91 o 
  -1   5  15      133.62      208.43     47.48 o 
   1   5  15     6132.46     5684.04    127.65 o 
   3   5  15     5027.58     4554.20    108.72 o 
   5   5  15      188.15      171.81     59.75 o 
   7   5  15       10.46       -3.51     60.76 o 
   9   5  15      883.83      983.24     72.27 o 
  11   5  15     1005.97      868.33     86.25 o 
  13   5  15        5.32     -111.39    111.39 o 
 -30   6  15       13.92     -165.27    166.41 o 
 -28   6  15        5.03       16.45    108.44 o 
 -26   6  15      579.89      557.67     85.67 o 
 -24   6  15        8.05      -65.45     65.45 o 
 -22   6  15      876.38      981.14     66.57 o 
 -20   6  15     4061.76     4471.95    116.43 o 
 -18   6  15     1415.82     1348.66     63.20 o 
 -16   6  15      814.54      947.12     55.76 o 
 -14   6  15       44.30       22.33     45.92 o 
 -12   6  15     7923.92     7761.46    112.64 o 
 -10   6  15     2078.64     2206.07     62.65 o 
  -8   6  15     1410.87     1317.60     57.16 o 
  -6   6  15     8564.77     8417.66    119.32 o 
  -4   6  15     1517.61     1572.70     63.92 o 
  -2   6  15     1120.06      930.33     55.44 o 
   0   6  15      383.51      339.31     62.95 o 
   2   6  15     2523.61     2355.03     86.67 o 
   4   6  15       80.29      156.75     67.15 o 
   6   6  15     4630.88     4177.21    162.54 o 
   8   6  15     1334.04     1112.80     82.61 o 
  10   6  15       87.29       33.23     95.28 o 
  12   6  15      877.41      959.41    154.00 o 
 -27   7  15       12.96      -22.95    214.11 o 
 -25   7  15      343.77      407.36     94.98 o 
 -23   7  15      245.96      331.21     72.62 o 
 -21   7  15        7.39      -56.63     65.86 o 
 -19   7  15       86.16        4.40     65.65 o 
 -17   7  15      258.91      301.15     60.29 o 
 -15   7  15     2668.50     2844.60     85.29 o 
 -13   7  15     2501.30     2764.74     77.36 o 
 -11   7  15      445.93      417.72     57.34 o 
  -9   7  15      136.39      147.97     53.61 o 
  -7   7  15     1552.60     1612.15     64.28 o 
  -5   7  15     1016.34      981.31     61.32 o 
  -3   7  15      184.97       90.52     59.09 o 
  -1   7  15     1771.16     1675.03     79.15 o 
   1   7  15      656.84      630.21     79.73 o 
   3   7  15      323.34      101.18     82.13 o 
   5   7  15       87.07      214.62     96.27 o 
   7   7  15       76.01        1.22     96.57 o 
   9   7  15      676.40      647.77    132.44 o 
  11   7  15      278.78      502.14    231.11 o 
 -24   8  15      139.15      361.30    236.13 o 
 -22   8  15        7.92     -145.24    149.78 o 
 -20   8  15      105.90      159.32    113.56 o 
 -18   8  15      180.98       51.17     83.86 o 
 -16   8  15        1.35      -26.53     77.48 o 
 -14   8  15      296.59      292.91     70.50 o 
 -12   8  15      439.68      437.93     68.32 o 
 -10   8  15      681.79      574.15     65.53 o 
  -8   8  15        0.44      -57.46     57.46 o 
  -6   8  15       38.55       -2.49     60.88 o 
  -4   8  15      221.54      237.75     71.42 o 
  -2   8  15       67.88      136.68     77.31 o 
   0   8  15       47.34      -62.07     84.64 o 
   2   8  15      111.82      -89.02     89.02 o 
   4   8  15      361.06      187.58    107.71 o 
   6   8  15        0.02     -121.99    121.99 o 
   8   8  15      101.33     -148.54    148.54 o 
 -17   9  15     1094.37     1457.42    296.79 o 
 -15   9  15       74.71     -143.58    143.58 o 
 -13   9  15      650.31      820.78    136.91 o 
 -11   9  15     1370.74     1524.65    120.43 o 
  -9   9  15      125.85      220.70     87.77 o 
  -7   9  15      185.39      340.32     88.65 o 
  -5   9  15      817.65      711.34    101.40 o 
  -3   9  15      125.82      100.99     94.65 o 
  -1   9  15       66.76      -18.28    122.06 o 
   1   9  15     1617.72     1028.82    174.60 o 
 -32   0  16     5886.50     6177.74    230.91 o 
 -30   0  16    11767.35    12356.15    240.62 o 
 -28   0  16      546.22      449.56     72.24 o 
 -26   0  16     4793.94     4672.64    109.39 o 
 -24   0  16     5281.54     5136.34    118.79 o 
 -22   0  16     4265.44     4174.85    102.43 o 
 -20   0  16     8389.58     8895.55    122.37 o 
 -18   0  16     9682.24    10336.55    127.02 o 
 -16   0  16    13463.92    13235.98    162.83 o 
 -14   0  16      556.37      607.70     37.97 o 
 -12   0  16    23605.03    24739.11    254.02 o 
 -10   0  16     3060.47     3310.46     61.60 o 
  -8   0  16     4160.29     4029.28     62.32 o 
  -6   0  16    10775.57    10751.50    118.76 o 
  -4   0  16     2966.60     3582.14     65.23 o 
  -2   0  16      713.95      607.09     39.65 o 
   0   0  16     3439.07     3842.65     82.69 o 
   2   0  16     1709.03     1762.26     58.28 o 
   4   0  16      761.39      656.39     74.17 o 
   6   0  16     4349.11     4387.86    208.10 o 
   8   0  16      109.72       40.38     78.99 o 
  10   0  16     1284.25     1077.95     80.23 o 
  12   0  16      300.49      154.61     94.83 o 
  14   0  16     3881.84     3628.27    225.58 o 
  16   0  16     5481.40     5950.77    184.37 o 
  18   0  16     6896.42     6964.01    282.53 o 
 -33   1  16     1079.51     1138.85    116.99 o 
 -31   1  16      219.98      219.79     65.22 o 
 -29   1  16       24.19       27.04     54.98 o 
 -27   1  16     2404.42     2514.57     68.62 o 
 -25   1  16     4944.68     4767.60     94.81 o 
 -23   1  16    10230.15    10183.38    126.93 o 
 -21   1  16      102.86      107.34     32.33 o 
 -19   1  16    14651.50    14618.59    130.46 o 
 -17   1  16     1827.46     1787.11     33.58 o 
 -15   1  16      499.19      617.50     29.08 o 
 -13   1  16     3019.96     2980.31     40.97 o 
 -11   1  16    17314.23    18112.05    145.43 o 
  -9   1  16     7431.96     7028.07     66.91 o 
  -7   1  16     2018.33     2434.33     42.56 o 
  -5   1  16      364.50      351.68     22.91 o 
  -3   1  16        4.94        8.67     19.80 o 
  -1   1  16      424.97      425.65     25.12 o 
   1   1  16      108.43       79.89     27.54 o 
   3   1  16      937.66      894.27     37.83 o 
   5   1  16     2324.58     2014.87     57.00 o 
   7   1  16      940.86      982.68     52.60 o 
   9   1  16     5090.67     5144.92     96.42 o 
  11   1  16     3515.94     3354.27     97.41 o 
  13   1  16     2192.22     2376.62     83.19 o 
  15   1  16     2068.40     1892.61     97.47 o 
  17   1  16      400.38      212.30     99.67 o 
 -34   2  16        1.56     -120.88    120.88 o 
 -32   2  16      373.98      365.40     79.51 o 
 -30   2  16      199.29      262.62     62.74 o 
 -28   2  16      753.98      729.48     59.76 o 
 -26   2  16      142.90      195.04     54.94 o 
 -24   2  16     3672.61     3685.26     86.19 o 
 -22   2  16     1051.83      979.68     43.33 o 
 -20   2  16     1171.76     1100.73     42.62 o 
 -18   2  16     1361.94     1320.87     38.81 o 
 -16   2  16      117.48       78.64     24.69 o 
 -14   2  16     3723.40     3623.84     49.04 o 
 -12   2  16     3512.14     3839.30     53.48 o 
 -10   2  16       92.88      137.94     24.73 o 
  -8   2  16     3346.75     3240.32     44.88 o 
  -6   2  16     2105.04     1900.11     34.72 o 
  -4   2  16      253.66      297.25     25.32 o 
  -2   2  16      710.32      573.38     27.82 o 
   0   2  16      555.51      585.88     36.88 o 
   2   2  16      134.56       57.47     33.71 o 
   4   2  16      194.43      202.77     41.74 o 
   6   2  16     2996.67     3019.74     73.54 o 
   8   2  16        0.00      -35.15     63.78 o 
  10   2  16     5670.95     5588.19    116.08 o 
  12   2  16      604.39      503.80     73.11 o 
  14   2  16        5.48      -34.82     80.84 o 
  16   2  16      139.97      228.99     94.79 o 
  18   2  16       11.55     -180.35    180.35 o 
 -33   3  16      427.99      243.03    166.88 o 
 -31   3  16      316.31      264.16     69.94 o 
 -29   3  16     1538.56     1731.24     75.63 o 
 -27   3  16      940.03     1062.73     64.22 o 
 -25   3  16     1362.34     1428.16     60.93 o 
 -23   3  16      343.84      338.25     46.79 o 
 -21   3  16     1231.11     1327.21     54.40 o 
 -19   3  16     5892.42     5931.91     94.54 o 
 -17   3  16     3649.85     4066.03     63.80 o 
 -15   3  16       75.79       86.81     29.75 o 
 -13   3  16     2789.77     3000.39     45.36 o 
 -11   3  16     9410.21     9808.34     93.54 o 
  -9   3  16       68.72       88.35     27.08 o 
  -7   3  16      628.84      512.54     31.27 o 
  -5   3  16     1069.51     1251.77     39.91 o 
  -3   3  16     3473.52     3451.44     67.11 o 
  -1   3  16     2456.96     2083.05     61.60 o 
   1   3  16     1213.84     1091.97     44.50 o 
   3   3  16      104.82      110.70     41.52 o 
   5   3  16     2526.13     2537.35     67.54 o 
   7   3  16      119.29      106.17     54.52 o 
   9   3  16       80.55      125.83     64.17 o 
  11   3  16     1357.59     1128.32     77.62 o 
  13   3  16     1756.79     1627.62     97.12 o 
  15   3  16      624.44      877.76    137.75 o 
  17   3  16     1657.51     2175.97    346.29 o 
 -32   4  16     1670.04     1441.19    201.49 o 
 -30   4  16      643.38      766.18     85.52 o 
 -28   4  16      638.14      474.13     84.03 o 
 -26   4  16     6397.40     6726.92    121.87 o 
 -24   4  16     3527.50     3575.42     87.63 o 
 -22   4  16     4687.77     4805.56     97.89 o 
 -20   4  16     5592.26     5642.35    102.77 o 
 -18   4  16     1571.27     1716.82     51.70 o 
 -16   4  16      499.10      459.61     36.57 o 
 -14   4  16     3994.68     4130.17     65.38 o 
 -12   4  16    16650.53    15862.81    162.31 o 
 -10   4  16      756.92      787.40     36.67 o 
  -8   4  16      628.38      675.69     41.80 o 
  -6   4  16    17826.94    17251.64    183.60 o 
  -4   4  16     1286.69     1418.76     46.26 o 
  -2   4  16      801.76      896.96     49.51 o 
   0   4  16       52.31      151.09     49.26 o 
   2   4  16     3503.82     3319.51     85.53 o 
   4   4  16     2106.33     2255.10     70.19 o 
   6   4  16      211.13      311.73     56.08 o 
   8   4  16     2211.73     2242.35    107.26 o 
  10   4  16       30.19      -42.02     84.16 o 
  12   4  16     2883.68     2744.90    120.21 o 
  14   4  16      964.84      597.07    207.90 o 
 -31   5  16      130.90       15.00    152.90 o 
 -29   5  16     2917.36     2985.50    119.93 o 
 -27   5  16      143.54      105.89     80.46 o 
 -25   5  16     1857.42     1836.84     81.86 o 
 -23   5  16     3823.25     3762.91     97.01 o 
 -21   5  16      867.65      888.12     58.53 o 
 -19   5  16       29.86       55.05     53.45 o 
 -17   5  16     3072.62     3022.88     80.85 o 
 -15   5  16     1138.21     1224.32     55.63 o 
 -13   5  16      245.46      264.75     45.44 o 
 -11   5  16      922.05      819.20     49.27 o 
  -9   5  16     7739.78     7340.69    107.58 o 
  -7   5  16       14.09        5.21     47.05 o 
  -5   5  16      236.16      282.90     51.97 o 
  -3   5  16     1041.33      956.91     53.13 o 
  -1   5  16       57.09       71.20     56.88 o 
   1   5  16        0.11       62.03     59.45 o 
   3   5  16       40.24      102.08     61.99 o 
   5   5  16      297.17      315.14     64.06 o 
   7   5  16      531.89      633.03     68.07 o 
   9   5  16       16.68      -11.56     75.22 o 
  11   5  16      452.22      436.34    106.59 o 
 -30   6  16      254.52      220.67    235.83 o 
 -28   6  16      216.23      -95.58    128.50 o 
 -26   6  16       63.80       56.60     81.95 o 
 -24   6  16     1596.69     1426.17     81.59 o 
 -22   6  16      105.72      -28.24     62.97 o 
 -20   6  16       57.60       63.91     60.71 o 
 -18   6  16       54.42      -18.33     58.79 o 
 -16   6  16     1323.56     1331.72     67.04 o 
 -14   6  16      933.33      870.94     54.11 o 
 -12   6  16     2553.42     2635.53     72.76 o 
 -10   6  16       35.36       66.30     47.98 o 
  -8   6  16        1.57      -47.14     47.14 o 
  -6   6  16      828.79      684.28     56.59 o 
  -4   6  16      478.67      465.34     54.50 o 
  -2   6  16     1557.61     1437.26     78.58 o 
   0   6  16       31.68      -25.05     69.00 o 
   2   6  16     1571.88     1470.55     79.26 o 
   4   6  16      154.20      172.47     68.94 o 
   6   6  16      310.63      292.48     84.31 o 
   8   6  16        1.26      -88.84     88.84 o 
  10   6  16     1280.84     1040.70    152.53 o 
 -27   7  16      157.18     -228.52    228.52 o 
 -25   7  16      430.28      204.76    166.44 o 
 -23   7  16      396.31      514.64     91.81 o 
 -21   7  16     2177.19     1879.22     92.90 o 
 -19   7  16      257.69      180.58     69.69 o 
 -17   7  16     4897.84     4781.31    115.10 o 
 -15   7  16     1527.40     1460.50     72.92 o 
 -13   7  16      248.70       88.48     55.05 o 
 -11   7  16       22.62      -53.28     53.28 o 
  -9   7  16       34.49       48.37     52.30 o 
  -7   7  16      136.56      119.39     53.23 o 
  -5   7  16     2312.87     1894.21     75.81 o 
  -3   7  16        4.45       12.11     63.87 o 
  -1   7  16      142.95      109.46     74.87 o 
   1   7  16        0.37      -81.09     81.09 o 
   3   7  16      375.73      649.31    100.60 o 
   5   7  16      475.77      463.35    102.74 o 
   7   7  16        5.48      -82.36    123.11 o 
   9   7  16       19.76       17.58    213.89 o 
 -22   8  16     1501.42     1552.39    271.01 o 
 -20   8  16      559.58      692.81    144.42 o 
 -18   8  16      262.30      576.22    181.68 o 
 -16   8  16       19.22      -20.06     77.97 o 
 -14   8  16     1416.96     1248.15     91.96 o 
 -12   8  16      880.97      795.45     77.65 o 
 -10   8  16     1769.81     1721.95    102.65 o 
  -8   8  16     2383.19     2278.90     93.98 o 
  -6   8  16      103.13       95.67     76.44 o 
  -4   8  16       80.97      145.42     78.32 o 
  -2   8  16      212.58      403.77     92.30 o 
   0   8  16      326.44      382.00    115.73 o 
   2   8  16     1128.24      954.51    120.93 o 
   4   8  16       45.18       45.81    127.55 o 
   6   8  16        4.22      -61.92    152.32 o 
 -17   9  16     1228.28     1951.53    318.93 o 
 -15   9  16      314.62      221.80    278.91 o 
 -13   9  16       65.09       -2.20    150.57 o 
 -11   9  16       31.78      107.80    152.21 o 
  -9   9  16      289.96      362.60    171.20 o 
  -7   9  16       15.78      120.06    140.07 o 
  -5   9  16       95.82      199.92    144.67 o 
  -3   9  16     1516.66     1667.49    178.39 o 
  -1   9  16      122.19      419.81    234.55 o 
 -33   1  17     2891.78     2847.87    276.85 o 
 -31   1  17      164.88      242.02     81.25 o 
 -29   1  17     1840.74     2033.36     72.84 o 
 -27   1  17     2039.65     2577.88     85.91 o 
 -25   1  17     3624.13     3647.47     81.99 o 
 -23   1  17      682.08      689.29     49.55 o 
 -21   1  17      102.10       34.29     35.53 o 
 -19   1  17     2577.77     2859.54     55.32 o 
 -17   1  17      214.21      233.52     31.69 o 
 -15   1  17      184.27      113.80     26.70 o 
 -13   1  17      319.14      416.60     29.71 o 
 -11   1  17       51.50       72.37     24.94 o 
  -9   1  17      952.65     1113.39     31.15 o 
  -7   1  17      358.92      356.67     26.95 o 
  -5   1  17     9941.80     9387.70     85.26 o 
  -3   1  17      179.77      165.63     26.75 o 
  -1   1  17      459.15      316.54     33.64 o 
   1   1  17     4471.76     4520.57     67.41 o 
   3   1  17      596.79      593.04     52.12 o 
   5   1  17     4643.04     4684.71    100.03 o 
   7   1  17     1818.24     1986.95     74.17 o 
   9   1  17     5908.70     5954.24    160.14 o 
  11   1  17      847.67      913.00     87.70 o 
  13   1  17      822.56      783.78     91.97 o 
  15   1  17     2371.50     2462.01    127.34 o 
  17   1  17      957.19      857.31    332.58 o 
 -34   2  17     1991.53     2639.35    289.50 o 
 -32   2  17     2341.94     2542.21    107.46 o 
 -30   2  17     2497.72     2871.89     94.31 o 
 -28   2  17      229.18      224.47     60.13 o 
 -26   2  17      230.92      335.88     57.04 o 
 -24   2  17    11099.81    11041.49    145.61 o 
 -22   2  17     9029.84     9416.42    118.42 o 
 -20   2  17     3478.19     3662.90     70.25 o 
 -18   2  17       28.21      -19.41     32.04 o 
 -16   2  17     4085.41     4268.32     73.01 o 
 -14   2  17     8585.05     8511.33     88.64 o 
 -12   2  17       17.92       13.34     27.71 o 
 -10   2  17     3639.33     3646.70     52.67 o 
  -8   2  17      805.66      711.93     29.98 o 
  -6   2  17      407.17      361.02     30.01 o 
  -4   2  17     7254.00     7119.08     89.37 o 
  -2   2  17     9876.65     9454.73    117.62 o 
   0   2  17     7839.14     7852.41    114.65 o 
   2   2  17      980.68     1099.74     53.99 o 
   4   2  17     4344.90     4275.50     90.19 o 
   6   2  17     4005.60     3815.47     95.02 o 
   8   2  17     4219.93     3938.42    150.48 o 
  10   2  17      458.17      491.96     75.57 o 
  12   2  17     6780.22     6417.95    156.23 o 
  14   2  17     4361.22     4713.13    155.06 o 
  16   2  17     2079.04     1835.43    304.54 o 
 -33   3  17      241.90      282.99    128.47 o 
 -31   3  17     3156.02     3046.19    110.39 o 
 -29   3  17     4342.35     4763.81    126.94 o 
 -27   3  17     4003.74     4086.53     97.78 o 
 -25   3  17       48.37       96.17     53.28 o 
 -23   3  17     1290.87     1395.11     56.89 o 
 -21   3  17       10.60      -27.22     45.28 o 
 -19   3  17       55.42      -20.58     42.24 o 
 -17   3  17      780.39      593.57     43.61 o 
 -15   3  17     6278.28     6176.41     86.41 o 
 -13   3  17       19.04        0.96     31.15 o 
 -11   3  17      536.18      497.53     36.58 o 
  -9   3  17      823.54      837.30     37.65 o 
  -7   3  17     1889.99     1921.17     47.24 o 
  -5   3  17     2998.82     2841.46     57.07 o 
  -3   3  17       59.19       99.31     42.66 o 
  -1   3  17      343.06      360.77     47.79 o 
   1   3  17       59.76      105.62     49.13 o 
   3   3  17     3827.19     3915.16    107.28 o 
   5   3  17     3676.69     3902.42     89.23 o 
   7   3  17     2112.26     2276.22     82.17 o 
   9   3  17     4947.26     4715.66    117.13 o 
  11   3  17      461.88      466.12     79.25 o 
  13   3  17       51.82      -41.10     85.63 o 
  15   3  17     2728.73     1702.67    295.16 o 
 -32   4  17     1499.35     1408.44    177.52 o 
 -30   4  17      224.83      242.50     87.62 o 
 -28   4  17      292.27      305.29     83.20 o 
 -26   4  17     2030.92     2225.32     92.66 o 
 -24   4  17      230.62      230.15     56.97 o 
 -22   4  17       17.80       21.79     52.31 o 
 -20   4  17     2714.75     2920.15     79.52 o 
 -18   4  17      926.45      783.45     55.80 o 
 -16   4  17     4052.59     3718.73     87.90 o 
 -14   4  17      279.23      275.62     44.32 o 
 -12   4  17       38.55       43.00     40.59 o 
 -10   4  17      919.00      877.67     43.57 o 
  -8   4  17      105.16       89.34     42.18 o 
  -6   4  17     3751.35     3689.54     78.60 o 
  -4   4  17      129.23       97.97     46.88 o 
  -2   4  17      133.50      152.71     55.61 o 
   0   4  17     2514.15     2476.33     82.24 o 
   2   4  17      101.92      147.07     58.32 o 
   4   4  17        5.36       16.19     57.41 o 
   6   4  17       11.57      -49.47     65.65 o 
   8   4  17      754.88      921.96     92.17 o 
  10   4  17      218.34      156.24     88.98 o 
  12   4  17     1356.91      980.98    211.20 o 
 -31   5  17      337.55      302.95    321.20 o 
 -29   5  17     1348.20     1367.66    135.97 o 
 -27   5  17      625.26      727.29     96.68 o 
 -25   5  17       18.83        1.60     69.62 o 
 -23   5  17     1835.03     1799.57     77.82 o 
 -21   5  17     8953.07     8952.56    139.02 o 
 -19   5  17       49.89       67.84     57.69 o 
 -17   5  17       33.79      -54.38     58.96 o 
 -15   5  17      549.17      510.08     54.63 o 
 -13   5  17       27.65      103.49     49.01 o 
 -11   5  17        2.79      -44.47     45.64 o 
  -9   5  17       19.69       46.46     49.16 o 
  -7   5  17     2650.52     2228.27     72.48 o 
  -5   5  17      100.53       28.78     51.53 o 
  -3   5  17      123.90      284.95     63.33 o 
  -1   5  17     5886.72     5960.83    124.06 o 
   1   5  17     1669.10     1807.62     80.22 o 
   3   5  17     1251.99     1368.19     78.15 o 
   5   5  17       44.04      147.92     67.70 o 
   7   5  17       76.89       11.79     75.60 o 
   9   5  17      969.67     1032.76    100.02 o 
  11   5  17      727.45      865.53    257.50 o 
 -28   6  17      188.72      -99.59    272.94 o 
 -26   6  17     4047.41     3830.35    123.32 o 
 -24   6  17     2174.09     2092.18     89.79 o 
 -22   6  17      381.88      277.79     74.36 o 
 -20   6  17      461.23      598.31     71.68 o 
 -18   6  17      590.75      469.03     74.46 o 
 -16   6  17       26.70        2.76     54.27 o 
 -14   6  17      862.67      793.00     63.50 o 
 -12   6  17      562.70      378.72     54.62 o 
 -10   6  17        5.26        6.21     49.19 o 
  -8   6  17      185.51      221.08     54.64 o 
  -6   6  17     1824.32     2023.99     74.84 o 
  -4   6  17     1013.75     1198.29     76.74 o 
  -2   6  17     1991.24     2146.87    111.59 o 
   0   6  17       75.47       99.71     68.65 o 
   2   6  17      261.92      418.20     89.82 o 
   4   6  17     1928.54     2114.59    106.27 o 
   6   6  17     4003.70     4428.31    157.11 o 
   8   6  17      583.21      815.44    173.17 o 
 -25   7  17       53.87       29.77    138.10 o 
 -23   7  17      136.08      163.48    136.74 o 
 -21   7  17       98.49        5.20     88.06 o 
 -19   7  17      774.87      569.76     79.06 o 
 -17   7  17     1201.04     1069.10     84.50 o 
 -15   7  17     1058.00     1097.64     85.68 o 
 -13   7  17      202.04      221.16     67.71 o 
 -11   7  17      184.04       96.37     57.27 o 
  -9   7  17      591.75      580.49     58.86 o 
  -7   7  17       72.82      -17.82     68.96 o 
  -5   7  17        8.18       93.94     74.88 o 
  -3   7  17       21.82      -16.63     75.09 o 
  -1   7  17     1722.03     1907.42    104.32 o 
   1   7  17       13.75       63.10     94.81 o 
   3   7  17     3046.95     2825.20    135.14 o 
   5   7  17      305.64      259.47    230.11 o 
   7   7  17      212.22       44.88    213.79 o 
 -20   8  17       17.74      -52.39    171.42 o 
 -18   8  17        2.08      -54.25    171.93 o 
 -16   8  17       29.45     -171.76    171.76 o 
 -14   8  17       94.77       15.04     87.76 o 
 -12   8  17      510.23      597.35     82.18 o 
 -10   8  17      255.89      296.14     76.15 o 
  -8   8  17       19.52       77.94     77.82 o 
  -6   8  17      401.42      393.20     88.74 o 
  -4   8  17        6.00      -11.97     89.80 o 
  -2   8  17      272.26      338.16    109.39 o 
   0   8  17      439.32      427.00    128.67 o 
   2   8  17      166.29       39.05    124.43 o 
 -13   9  17       87.48      395.42    266.74 o 
 -11   9  17        9.78       78.52    193.62 o 
  -9   9  17        2.60      240.79    198.58 o 
  -7   9  17      127.18       27.68    283.02 o 
 -32   0  18      658.76      586.65    162.04 o 
 -30   0  18     1697.32     1552.68    142.26 o 
 -28   0  18     1891.64     2101.16    176.74 o 
 -26   0  18       13.78      -17.64     75.89 o 
 -24   0  18     7322.01     7650.50    237.20 o 
 -22   0  18      352.62      399.59     75.01 o 
 -20   0  18      348.30      422.89     60.02 o 
 -18   0  18    20035.08    20091.82    285.69 o 
 -16   0  18       48.48        5.41     39.01 o 
 -14   0  18    22153.91    21279.31    260.35 o 
 -12   0  18       88.63       67.63     37.25 o 
 -10   0  18     1142.11     1260.59     47.74 o 
  -8   0  18     2096.25     2275.53     58.55 o 
  -6   0  18    17606.42    16954.98    216.81 o 
  -4   0  18    11143.93    11802.60    164.32 o 
  -2   0  18    16514.01    15563.67    233.82 o 
   0   0  18     9490.09     9282.35    163.64 o 
   2   0  18     1598.07     1846.54    104.94 o 
   4   0  18      106.14      177.10     77.17 o 
   6   0  18     3959.45     4153.81    151.64 o 
   8   0  18     9386.55     9438.88    229.69 o 
  10   0  18     3364.28     3349.09    184.01 o 
  12   0  18      118.05      -10.46    136.76 o 
  14   0  18     1308.29     1286.80    195.43 o 
 -33   1  18     2342.62     2382.70    278.78 o 
 -31   1  18     3520.76     3483.78    132.15 o 
 -29   1  18     1824.42     2028.49     86.88 o 
 -27   1  18     1081.61      921.57     68.11 o 
 -25   1  18      141.13      140.10     58.03 o 
 -23   1  18      691.41      618.73     49.79 o 
 -21   1  18      498.41      464.16     39.67 o 
 -19   1  18        4.25      -31.67     39.26 o 
 -17   1  18     1591.58     1834.89     45.39 o 
 -15   1  18     1030.04     1077.92     37.63 o 
 -13   1  18    12188.68    11676.92    117.06 o 
 -11   1  18     1365.34     1342.28     42.60 o 
  -9   1  18     8734.06     8550.26     94.18 o 
  -7   1  18      209.06      191.52     32.83 o 
  -5   1  18     2963.42     2999.39     58.70 o 
  -3   1  18      325.12      376.76     41.67 o 
  -1   1  18     6480.46     6393.68     93.79 o 
   1   1  18     3199.11     3204.38     74.11 o 
   3   1  18     5363.84     5567.87    105.91 o 
   5   1  18     2274.94     2587.20     98.23 o 
   7   1  18     1259.35     1275.31     76.93 o 
   9   1  18      385.55      224.56     66.88 o 
  11   1  18       20.77      -11.87     87.46 o 
  13   1  18       44.27       41.64    109.44 o 
  15   1  18      570.48      434.81    148.66 o 
 -32   2  18      272.56      288.65    125.25 o 
 -30   2  18       50.78        2.35     77.16 o 
 -28   2  18       98.87       65.50     68.54 o 
 -26   2  18       41.05      126.43     55.38 o 
 -24   2  18     2004.89     1909.34     69.89 o 
 -22   2  18      452.28      412.56     44.85 o 
 -20   2  18       26.93       25.83     41.80 o 
 -18   2  18      169.20      110.03     40.43 o 
 -16   2  18     7837.52     8026.41     98.81 o 
 -14   2  18     2343.74     2545.25     53.47 o 
 -12   2  18       18.90       51.52     32.71 o 
 -10   2  18      346.57      438.44     35.00 o 
  -8   2  18        4.45       25.78     35.36 o 
  -6   2  18      803.13      826.22     41.92 o 
  -4   2  18     6996.47     6993.73     95.60 o 
  -2   2  18      410.50      421.02     40.83 o 
   0   2  18      246.15      308.46     49.68 o 
   2   2  18     3361.08     3302.04     77.75 o 
   4   2  18     1216.08      947.99     64.93 o 
   6   2  18      423.81      481.54     61.00 o 
   8   2  18       37.16       -8.76     64.07 o 
  10   2  18      601.76      442.24     75.55 o 
  12   2  18      286.75      276.84     97.72 o 
  14   2  18      199.48       12.13    140.96 o 
 -33   3  18      164.76      464.63    211.03 o 
 -31   3  18      624.65      705.58    130.33 o 
 -29   3  18      157.71      215.63     86.39 o 
 -27   3  18       20.76       25.36     65.31 o 
 -25   3  18      289.21      312.69     61.06 o 
 -23   3  18     2451.43     2452.33     73.44 o 
 -21   3  18     1369.12     1225.66     58.65 o 
 -19   3  18       28.84       13.91     46.36 o 
 -17   3  18     2071.94     2290.44     65.57 o 
 -15   3  18     5281.12     5106.12     80.50 o 
 -13   3  18      167.69      167.89     35.41 o 
 -11   3  18      502.24      478.43     38.26 o 
  -9   3  18     1298.82     1189.08     43.80 o 
  -7   3  18       92.41      142.54     36.05 o 
  -5   3  18     3351.77     3060.31     78.02 o 
  -3   3  18     3163.14     3446.99     70.99 o 
  -1   3  18     4130.78     3840.60    101.97 o 
   1   3  18     1758.77     1595.11     75.27 o 
   3   3  18      119.19       63.05     56.98 o 
   5   3  18     1800.47     1859.00     83.04 o 
   7   3  18       65.34       58.63     69.54 o 
   9   3  18     4116.74     4219.82    162.92 o 
  11   3  18      411.04      479.61    111.86 o 
  13   3  18      149.37       46.62    245.58 o 
 -32   4  18      886.13     1005.90    169.27 o 
 -30   4  18     2148.84     2214.58    140.55 o 
 -28   4  18       41.52       69.27     81.35 o 
 -26   4  18       89.56       95.37     76.47 o 
 -24   4  18      749.26      633.34     64.59 o 
 -22   4  18      102.40       75.97     57.57 o 
 -20   4  18     1594.47     1678.61     75.96 o 
 -18   4  18       14.36       -4.58     55.62 o 
 -16   4  18      185.88      224.42     55.69 o 
 -14   4  18     6105.54     6350.20    107.65 o 
 -12   4  18     5044.22     5115.32     81.44 o 
 -10   4  18      806.50      676.06     45.99 o 
  -8   4  18     1389.11     1457.25     52.15 o 
  -6   4  18    10780.54    10964.27    153.71 o 
  -4   4  18     4678.17     4787.41    104.48 o 
  -2   4  18     1920.70     1899.87     80.89 o 
   0   4  18     5942.82     6021.78    128.81 o 
   2   4  18     1257.29     1526.56     74.91 o 
   4   4  18     3977.06     3709.69    119.11 o 
   6   4  18     1127.78     1329.17     95.38 o 
   8   4  18     1657.76     1739.10    105.47 o 
  10   4  18      192.67      216.40    160.08 o 
 -29   5  18       57.09     -124.27    124.27 o 
 -27   5  18      180.18      144.96     90.76 o 
 -25   5  18      441.35      385.43     81.02 o 
 -23   5  18      924.58      947.28     75.39 o 
 -21   5  18       48.75      -19.41     60.74 o 
 -19   5  18      145.49      109.21     60.55 o 
 -17   5  18      519.90      335.69     61.09 o 
 -15   5  18      553.94      588.37     61.33 o 
 -13   5  18     4728.42     4769.80    109.33 o 
 -11   5  18      676.81      857.80     56.88 o 
  -9   5  18     2580.72     2731.98     74.73 o 
  -7   5  18      734.83      788.43     64.08 o 
  -5   5  18       48.56      -56.01     62.16 o 
  -3   5  18     1120.76      892.35     72.39 o 
  -1   5  18      917.00      887.61     73.26 o 
   1   5  18     1207.21     1432.54     79.32 o 
   3   5  18     4158.17     4182.80    146.15 o 
   5   5  18      182.86      186.73     82.41 o 
   7   5  18      837.99      814.29     96.13 o 
   9   5  18       16.38       98.68    238.08 o 
 -28   6  18      126.37       47.22    156.15 o 
 -26   6  18      155.94       83.18     99.29 o 
 -24   6  18     1159.91     1169.26     98.47 o 
 -22   6  18      201.26       84.20     89.02 o 
 -20   6  18        8.03      -66.74     66.74 o 
 -18   6  18      377.45      390.28     75.33 o 
 -16   6  18     1824.12     1745.93     82.03 o 
 -14   6  18      341.69      342.46     61.17 o 
 -12   6  18     1289.28     1249.79     71.86 o 
 -10   6  18      403.34      279.39     57.40 o 
  -8   6  18      290.09      244.18     59.71 o 
  -6   6  18      292.18      358.80     65.12 o 
  -4   6  18        5.54      -57.55     66.90 o 
  -2   6  18     1274.31     1308.53     87.72 o 
   0   6  18       26.05       -8.53     81.84 o 
   2   6  18      437.83      468.42     88.75 o 
   4   6  18     1563.97     1667.85    135.21 o 
   6   6  18     1014.85      599.21    253.15 o 
 -23   7  18      664.54      382.40    182.40 o 
 -21   7  18      444.01      242.08    251.78 o 
 -19   7  18     2647.65     2788.55    124.65 o 
 -17   7  18      266.84      451.64     95.94 o 
 -15   7  18     1840.77     1942.55    102.24 o 
 -13   7  18       17.18      -22.51     66.89 o 
 -11   7  18      435.62      389.99     70.30 o 
  -9   7  18       20.57       -1.43     74.58 o 
  -7   7  18     1103.16     1181.47     87.29 o 
  -5   7  18      705.67      733.00     85.43 o 
  -3   7  18     1295.03     1585.85     95.00 o 
  -1   7  18      999.66      839.84     96.45 o 
   1   7  18      509.34      414.29    126.88 o 
   3   7  18       36.91       26.84    183.83 o 
   5   7  18       70.30      -23.78    209.54 o 
 -18   8  18     1123.98     1089.00    228.62 o 
 -16   8  18       68.34      106.76    177.05 o 
 -14   8  18      970.85     1297.60    183.00 o 
 -12   8  18     1383.43     1806.51    155.70 o 
 -10   8  18      793.07     1014.03    118.07 o 
  -8   8  18      638.66     1053.76    147.65 o 
  -6   8  18      427.25      364.46    112.15 o 
  -4   8  18       12.17       68.12    120.69 o 
  -2   8  18      160.23       19.87    124.11 o 
   0   8  18      431.71      636.14    163.82 o 
 -31   1  19       12.22      -53.45     99.18 o 
 -29   1  19      728.02      574.38     88.45 o 
 -27   1  19     3470.85     3032.79     93.79 o 
 -25   1  19       55.51       55.89     59.18 o 
 -23   1  19      421.25      272.26     57.58 o 
 -21   1  19     2192.81     2083.76     67.06 o 
 -19   1  19       37.67       25.37     41.78 o 
 -17   1  19      395.47      475.30     40.16 o 
 -15   1  19    19208.74    19426.74    194.41 o 
 -13   1  19     5640.84     5650.73     80.40 o 
 -11   1  19      226.79      200.65     37.42 o 
  -9   1  19     9342.44     9309.66    112.62 o 
  -7   1  19      242.57      261.54     40.24 o 
  -5   1  19       78.47       17.49     38.06 o 
  -3   1  19      587.28      613.85     45.74 o 
  -1   1  19    10761.68    10539.35    145.85 o 
   1   1  19       29.14      -47.62     59.79 o 
   3   1  19       47.67       46.73     62.51 o 
   5   1  19      558.58      582.24     71.34 o 
   7   1  19      435.63      431.77     78.59 o 
   9   1  19       21.96      -14.13     89.09 o 
  11   1  19        2.36     -111.45    111.45 o 
  13   1  19      447.11      249.90    215.69 o 
 -30   2  19       11.37      -35.18     85.64 o 
 -28   2  19      218.42       73.50     69.97 o 
 -26   2  19       29.29       23.31     60.87 o 
 -24   2  19     1623.74     1610.70     73.62 o 
 -22   2  19     7051.56     6850.25    126.88 o 
 -20   2  19      330.92      350.67     48.75 o 
 -18   2  19     6771.95     6631.27     99.02 o 
 -16   2  19     3028.66     3132.42     62.47 o 
 -14   2  19     5783.26     5842.59     84.40 o 
 -12   2  19      398.08      349.60     38.52 o 
 -10   2  19     3014.47     3324.07     63.21 o 
  -8   2  19     5154.24     5322.60     80.53 o 
  -6   2  19    11054.97    11332.65    127.28 o 
  -4   2  19      165.23      265.98     41.46 o 
  -2   2  19     2384.32     2378.71     68.92 o 
   0   2  19     1442.48     1123.21     87.50 o 
   2   2  19      305.13      345.92     72.15 o 
   4   2  19       88.88      233.20     64.76 o 
   6   2  19       21.68       87.53     67.84 o 
   8   2  19     2316.79     2670.60    109.90 o 
  10   2  19       22.11      -57.02    105.47 o 
  12   2  19     3879.74     3697.83    283.02 o 
 -31   3  19      108.48      172.58    129.87 o 
 -29   3  19     1667.94     1691.66    111.21 o 
 -27   3  19     2908.77     2960.55    138.55 o 
 -25   3  19      606.57      540.10     75.33 o 
 -23   3  19       15.45       29.18     56.01 o 
 -21   3  19      461.17      434.38     58.32 o 
 -19   3  19     2696.69     2565.57     91.30 o 
 -17   3  19     1215.07     1094.62     62.09 o 
 -15   3  19     5796.33     5640.15     92.70 o 
 -13   3  19    23377.78    24233.65    242.14 o 
 -11   3  19      631.13      616.58     45.54 o 
  -9   3  19      658.66      715.75     45.30 o 
  -7   3  19     1242.08     1360.05     52.43 o 
  -5   3  19     1875.07     1795.16     62.08 o 
  -3   3  19      867.23      724.61     59.20 o 
  -1   3  19     1511.08     1537.66     71.16 o 
   1   3  19     2791.86     3107.07    118.31 o 
   3   3  19       75.22      113.90     83.26 o 
   5   3  19      618.30      579.38     85.56 o 
   7   3  19        0.57       -7.88     83.78 o 
   9   3  19      790.82      702.45    136.94 o 
  11   3  19       11.51     -241.02    241.02 o 
 -30   4  19     1377.43     1253.43    180.06 o 
 -28   4  19     1951.31     1915.73    136.68 o 
 -26   4  19       33.39      -47.80     83.90 o 
 -24   4  19        4.28      -71.77     71.77 o 
 -22   4  19     1140.93     1231.53     75.40 o 
 -20   4  19      978.37     1079.16     71.50 o 
 -18   4  19      814.84      717.34     60.21 o 
 -16   4  19      656.13      731.14     61.40 o 
 -14   4  19     4705.49     4929.95     99.06 o 
 -12   4  19        8.87       45.50     47.77 o 
 -10   4  19     1970.87     1997.03     60.37 o 
  -8   4  19      459.76      449.01     52.38 o 
  -6   4  19     3288.09     3269.95     92.83 o 
  -4   4  19      340.10      413.08     63.31 o 
  -2   4  19       16.55       88.36     64.33 o 
   0   4  19     1034.64     1060.00     76.44 o 
   2   4  19      439.61      377.05     82.47 o 
   4   4  19       69.82       67.62     92.36 o 
   6   4  19      743.46      654.53     92.93 o 
   8   4  19      204.76      204.60    156.63 o 
  10   4  19        1.96       -3.05    236.03 o 
 -29   5  19       13.76     -157.19    157.19 o 
 -27   5  19        2.94     -157.95    157.95 o 
 -25   5  19      154.75      145.19     81.61 o 
 -23   5  19      161.80      151.77     78.54 o 
 -21   5  19     5665.30     5700.83    144.00 o 
 -19   5  19     1559.65     1668.45     72.86 o 
 -17   5  19       90.75       50.48     60.11 o 
 -15   5  19     2833.26     2786.56     89.31 o 
 -13   5  19       35.00      179.43     58.88 o 
 -11   5  19      518.95      572.93     62.14 o 
  -9   5  19     1319.75     1405.45     67.71 o 
  -7   5  19     3928.81     4169.10    109.23 o 
  -5   5  19      201.37      109.75     66.93 o 
  -3   5  19      468.22      522.28     72.00 o 
  -1   5  19       48.73       -2.39     73.01 o 
   1   5  19       25.71      -23.26     75.85 o 
   3   5  19       22.97      103.68    102.48 o 
   5   5  19     1214.49     1161.95    152.39 o 
   7   5  19       58.89      317.49    165.07 o 
 -26   6  19     1657.57     1082.68    265.28 o 
 -24   6  19       13.81      -94.15     95.57 o 
 -22   6  19      644.84      663.32     88.54 o 
 -20   6  19       48.72       63.18     73.79 o 
 -18   6  19      244.65      115.81     74.99 o 
 -16   6  19     2521.38     2525.81    100.00 o 
 -14   6  19     4516.20     4778.31    162.79 o 
 -12   6  19     2459.49     2404.59     95.38 o 
 -10   6  19      146.61      173.66     70.42 o 
  -8   6  19      666.85      600.34     96.15 o 
  -6   6  19       92.44      -42.59     69.90 o 
  -4   6  19      358.79      235.67     84.03 o 
  -2   6  19     1335.95     1185.08    113.36 o 
   0   6  19     2028.84     1686.10    104.86 o 
   2   6  19      124.34      -15.93    143.68 o 
   4   6  19      258.88      151.33    228.71 o 
 -23   7  19      251.29       52.23    224.51 o 
 -21   7  19        9.01      -78.36    285.64 o 
 -19   7  19     2494.95     2366.88    219.71 o 
 -17   7  19      305.24      187.87    117.54 o 
 -15   7  19      776.93      686.09    100.32 o 
 -13   7  19     1261.62     1366.32     90.33 o 
 -11   7  19     3353.92     3460.79    130.41 o 
  -9   7  19       26.84       94.09     87.91 o 
  -7   7  19      757.92      573.24    144.39 o 
  -5   7  19      235.36      101.08     98.34 o 
  -3   7  19       73.73       68.61    105.81 o 
  -1   7  19       28.55        0.31    123.55 o 
   1   7  19      690.31      423.38    153.06 o 
 -16   8  19        5.98      207.28    273.87 o 
 -30   0  20       40.77       39.53    144.02 o 
 -28   0  20     1867.03     1848.41    146.18 o 
 -26   0  20    11247.91    11847.62    319.51 o 
 -24   0  20     3861.64     4049.81    135.98 o 
 -22   0  20     6455.91     6745.11    169.79 o 
 -20   0  20     1791.03     1623.32    103.78 o 
 -18   0  20     8020.58     8110.05    167.99 o 
 -16   0  20      426.24      419.96     60.46 o 
 -14   0  20     6148.14     7064.86    140.76 o 
 -12   0  20      294.80      320.84     62.67 o 
 -10   0  20    12561.18    13562.60    204.80 o 
  -8   0  20     2751.81     2444.61     84.25 o 
  -6   0  20     1136.65     1404.59     79.93 o 
  -4   0  20     8539.05     7858.76    157.69 o 
  -2   0  20      514.58      422.63     80.36 o 
   0   0  20      125.12      157.33     89.59 o 
   2   0  20       13.94       65.89     95.07 o 
   4   0  20     1169.54      879.62    115.87 o 
   6   0  20     1880.63     1886.86    145.52 o 
   8   0  20      145.20      324.59    136.53 o 
  10   0  20     4665.27     4536.16    420.36 o 
 -31   1  20     3786.90     4159.99    319.51 o 
 -29   1  20     2398.94     2684.95    143.36 o 
 -27   1  20       28.89       80.94     75.62 o 
 -25   1  20      159.61       55.38     60.37 o 
 -23   1  20      280.60      222.99     61.96 o 
 -21   1  20     1076.42     1211.36     72.57 o 
 -19   1  20     5978.55     6232.69    112.88 o 
 -17   1  20       42.47      133.13     44.34 o 
 -15   1  20     6275.79     6155.82     97.69 o 
 -13   1  20      675.85      828.85     48.03 o 
 -11   1  20       10.10        1.04     39.83 o 
  -9   1  20       46.24       72.21     42.50 o 
  -7   1  20        1.36      -40.94     40.94 o 
  -5   1  20      773.04      768.32     48.59 o 
  -3   1  20       77.26      103.38     49.71 o 
  -1   1  20      281.98      374.99     72.24 o 
   1   1  20      334.05      242.83     80.44 o 
   3   1  20     1905.67     2078.42     97.50 o 
   5   1  20     1610.75     1569.55     90.44 o 
   7   1  20      587.75      535.24     95.32 o 
   9   1  20      509.37      481.75    133.28 o 
  11   1  20       60.54      -24.72    164.36 o 
 -30   2  20     1556.18     1826.55    171.91 o 
 -28   2  20      200.51      339.83     96.12 o 
 -26   2  20        8.72       70.18     79.96 o 
 -24   2  20     1429.93     1346.35     93.55 o 
 -22   2  20       57.48       92.57     57.88 o 
 -20   2  20       72.61       52.55     49.14 o 
 -18   2  20      392.77      551.33     48.41 o 
 -16   2  20      899.24      936.97     47.84 o 
 -14   2  20        0.77       57.82     39.19 o 
 -12   2  20      570.91      466.96     44.96 o 
 -10   2  20       78.77       30.36     42.27 o 
  -8   2  20      863.87      746.77     44.67 o 
  -6   2  20      149.65      190.84     42.22 o 
  -4   2  20     3056.98     3295.10     76.59 o 
  -2   2  20        0.97      -47.66     57.91 o 
   0   2  20      909.29     1099.27     89.24 o 
   2   2  20      220.60      152.24     82.97 o 
   4   2  20      602.09      568.61     79.17 o 
   6   2  20      307.55      235.91     85.34 o 
   8   2  20      237.01       -8.40    112.49 o 
  10   2  20      722.21     1104.87    272.69 o 
 -31   3  20     1909.97     2136.90    259.87 o 
 -29   3  20      101.12      -26.99    228.08 o 
 -27   3  20      396.41      490.33    105.66 o 
 -25   3  20     3405.62     3542.78    140.27 o 
 -23   3  20      997.43      922.76    104.66 o 
 -21   3  20      287.18      310.00     61.66 o 
 -19   3  20      910.94      935.02     61.89 o 
 -17   3  20       81.07       64.36     50.09 o 
 -15   3  20     1551.36     1688.40     63.69 o 
 -13   3  20     6337.38     6471.83     96.50 o 
 -11   3  20       47.69       44.94     43.66 o 
  -9   3  20      398.97      448.74     52.70 o 
  -7   3  20      387.63      374.75     49.05 o 
  -5   3  20       77.94       25.41     49.73 o 
  -3   3  20     2123.23     2178.78     72.53 o 
  -1   3  20      205.10      236.29     71.02 o 
   1   3  20        3.64      -46.15     73.88 o 
   3   3  20     1461.79     1339.21    105.34 o 
   5   3  20       10.85      -15.69     91.14 o 
   7   3  20      602.41      754.67    150.86 o 
   9   3  20      487.67       46.82    240.49 o 
 -30   4  20      972.04      943.92    234.97 o 
 -28   4  20     3454.02     3725.34    310.84 o 
 -26   4  20      649.74      543.22    105.31 o 
 -24   4  20     1816.51     1627.46    117.72 o 
 -22   4  20      947.53      764.03     77.79 o 
 -20   4  20      541.50      635.21     65.48 o 
 -18   4  20      953.92      936.62     66.69 o 
 -16   4  20     4672.77     4700.02    114.61 o 
 -14   4  20      143.66      184.73     54.41 o 
 -12   4  20      219.36      127.50     53.19 o 
 -10   4  20      197.43      139.92     56.49 o 
  -8   4  20     2334.83     2284.99     83.16 o 
  -6   4  20     1460.78     1534.17     76.24 o 
  -4   4  20      735.01      758.47     64.85 o 
  -2   4  20      449.51      357.81     63.34 o 
   0   4  20       92.37       66.13     86.39 o 
   2   4  20     1619.52     1511.85    120.57 o 
   4   4  20      462.04      494.76    111.47 o 
   6   4  20     2010.93     2163.52    156.62 o 
   8   4  20       71.35      137.00    244.65 o 
 -27   5  20     1111.16      993.64    179.00 o 
 -25   5  20      323.80      137.25    133.86 o 
 -23   5  20      221.76      111.65     78.83 o 
 -21   5  20      247.14      226.91     69.76 o 
 -19   5  20     3724.28     3627.47     98.69 o 
 -17   5  20       24.97       21.67     70.18 o 
 -15   5  20      148.15      187.71     61.37 o 
 -13   5  20     1150.51     1144.74     69.54 o 
 -11   5  20     1442.19     1354.65     75.45 o 
  -9   5  20        4.45      -56.22     66.61 o 
  -7   5  20      451.67      467.68     71.50 o 
  -5   5  20      704.27      565.10     79.01 o 
  -3   5  20       75.86      140.08     78.10 o 
  -1   5  20      928.23     1092.27     89.83 o 
   1   5  20       58.36       65.33    101.89 o 
   3   5  20      187.62      428.31    159.09 o 
   5   5  20     1578.34     1793.93    275.82 o 
 -24   6  20        4.07      186.72    270.67 o 
 -22   6  20      390.22      322.44    222.70 o 
 -20   6  20        0.71      -79.80     79.80 o 
 -18   6  20      186.79       78.26     76.08 o 
 -16   6  20      616.60      562.99     74.85 o 
 -14   6  20      171.97       85.79     69.75 o 
 -12   6  20      684.85      618.37     83.73 o 
 -10   6  20     1025.87     1211.08     98.24 o 
  -8   6  20      576.18      638.97     92.33 o 
  -6   6  20        0.41       23.49     80.91 o 
  -4   6  20      667.55      698.43     94.28 o 
  -2   6  20       86.89       79.37     94.09 o 
   0   6  20      435.19      162.88    156.36 o 
   2   6  20      349.47      633.21    245.00 o 
 -19   7  20       33.76     -163.92    163.92 o 
 -17   7  20      201.06     -181.59    181.59 o 
 -15   7  20        6.02     -130.13    130.13 o 
 -13   7  20      416.62      427.12    123.35 o 
 -11   7  20     1210.42     1172.55    128.91 o 
  -9   7  20      985.09     1209.69    148.08 o 
  -7   7  20      340.80      677.01    138.48 o 
  -5   7  20      102.97      -39.23    126.54 o 
  -3   7  20      700.89      923.63    121.65 o 
 -29   1  21      537.29      642.22    113.26 o 
 -27   1  21       60.29      129.61     85.65 o 
 -25   1  21     1667.67     1847.86     95.63 o 
 -23   1  21      107.73       85.52     65.57 o 
 -21   1  21       33.68       66.15     68.17 o 
 -19   1  21     2507.14     2574.19     83.72 o 
 -17   1  21     1289.35     1183.01     57.10 o 
 -15   1  21      851.65      704.65     50.95 o 
 -13   1  21      377.45      334.15     49.95 o 
 -11   1  21       26.96       50.19     45.08 o 
  -9   1  21      139.30      103.23     46.59 o 
  -7   1  21     1036.20      987.38     54.68 o 
  -5   1  21       40.50       76.59     51.00 o 
  -3   1  21     3667.63     3628.35    111.57 o 
  -1   1  21     1768.53     1753.42    106.40 o 
   1   1  21     1529.87     1423.24     97.88 o 
   3   1  21      558.57      531.58     93.59 o 
   5   1  21     1452.82     1437.01    106.72 o 
   7   1  21      589.71      828.54    174.56 o 
   9   1  21     1124.13      905.56    242.71 o 
 -30   2  21     1097.86     1858.98    273.96 o 
 -28   2  21     3567.36     3584.88    134.27 o 
 -26   2  21     4432.69     4601.09    144.79 o 
 -24   2  21       11.61        9.00     82.46 o 
 -22   2  21     1554.33     1441.95     85.79 o 
 -20   2  21      145.63      106.48     66.48 o 
 -18   2  21      695.16      778.80     63.53 o 
 -16   2  21      105.17       30.67     54.14 o 
 -14   2  21      200.73      222.39     49.55 o 
 -12   2  21      116.91       39.62     49.52 o 
 -10   2  21      617.07      448.71     47.80 o 
  -8   2  21     4534.36     4505.89     94.92 o 
  -6   2  21     3104.54     3082.33    107.22 o 
  -4   2  21     4094.01     4120.72     99.77 o 
  -2   2  21       46.49       52.74     71.95 o 
   0   2  21      973.13      974.86     97.61 o 
   2   2  21     3587.12     3381.91    135.84 o 
   4   2  21     3173.60     3166.25    139.92 o 
   6   2  21     2444.60     2575.09    206.86 o 
   8   2  21      987.69     1323.46    275.91 o 
 -29   3  21     2130.25     2022.45    191.87 o 
 -27   3  21       72.82      164.61    128.48 o 
 -25   3  21        7.66       81.60    102.48 o 
 -23   3  21     5346.60     5372.81    198.18 o 
 -21   3  21       11.61      -52.82     73.88 o 
 -19   3  21      685.31      770.22     67.28 o 
 -17   3  21      728.30      684.57     64.23 o 
 -15   3  21      507.22      474.55     58.04 o 
 -13   3  21     4123.98     4219.05    117.70 o 
 -11   3  21     2452.01     2476.32     83.59 o 
  -9   3  21      439.31      430.30     68.47 o 
  -7   3  21      209.92      219.24     55.18 o 
  -5   3  21      495.69      492.60     59.55 o 
  -3   3  21     3277.47     3128.77    105.19 o 
  -1   3  21     5794.07     6403.35    156.85 o 
   1   3  21      475.57      547.70    100.12 o 
   3   3  21       28.03      -14.06    101.14 o 
   5   3  21     1064.01      750.58    241.58 o 
   7   3  21     1140.47      834.04    255.13 o 
 -28   4  21       83.03       11.88    160.01 o 
 -26   4  21       43.32       -0.05    129.08 o 
 -24   4  21       27.72       58.37     98.66 o 
 -22   4  21     1204.01     1200.83    117.46 o 
 -20   4  21        8.18      -65.26     65.26 o 
 -18   4  21      258.08      224.63     59.26 o 
 -16   4  21      289.68      392.82     58.93 o 
 -14   4  21      862.39      767.26     64.15 o 
 -12   4  21       16.10       53.40     59.70 o 
 -10   4  21      372.73      353.81     59.53 o 
  -8   4  21        1.25       64.17     61.22 o 
  -6   4  21      783.64      685.11     63.75 o 
  -4   4  21      125.12       60.89     66.36 o 
  -2   4  21      425.86      287.16     99.37 o 
   0   4  21      294.54      337.58    107.91 o 
   2   4  21      140.28      -78.82    130.46 o 
   4   4  21      540.76      381.98    233.13 o 
 -25   5  21     3044.89     3080.51    187.49 o 
 -23   5  21       42.52       12.68    128.64 o 
 -21   5  21     3455.68     3657.70    119.43 o 
 -19   5  21       56.82       89.82     70.64 o 
 -17   5  21      959.41     1067.25     77.60 o 
 -15   5  21      479.77      470.66     71.09 o 
 -13   5  21      710.13      734.33     75.92 o 
 -11   5  21      921.36      793.83     83.13 o 
  -9   5  21      119.03      163.69     76.74 o 
  -7   5  21     1146.76     1279.93     95.28 o 
  -5   5  21      732.90      697.08     86.67 o 
  -3   5  21      581.07      667.27     88.21 o 
  -1   5  21       14.45      103.69    146.24 o 
   1   5  21       16.25        1.67    211.85 o 
   3   5  21     2289.18     2251.92    298.63 o 
 -22   6  21      165.38       36.11    172.08 o 
 -20   6  21     1818.31     1521.66    232.82 o 
 -18   6  21      112.81      -55.45    112.80 o 
 -16   6  21     2207.90     2382.35    128.16 o 
 -14   6  21        6.22      -43.82     80.91 o 
 -12   6  21      421.39      558.76     92.46 o 
 -10   6  21       16.04      -75.69     86.47 o 
  -8   6  21      199.73       36.81     95.40 o 
  -6   6  21      108.18      203.39     98.78 o 
  -4   6  21      629.42      620.21    113.35 o 
  -2   6  21     1585.93     2149.68    197.81 o 
   0   6  21     1113.47      806.02    250.43 o 
 -15   7  21     1076.59     1152.00    271.45 o 
 -13   7  21      874.12      517.66    253.06 o 
 -11   7  21       62.46      244.39    248.23 o 
  -9   7  21       21.30      -62.65    131.40 o 
  -7   7  21      508.56      626.46    142.52 o 
 -28   0  22       45.88       27.12    119.28 o 
 -26   0  22      666.89      653.58    150.34 o 
 -24   0  22     2017.93     1855.21    168.85 o 
 -22   0  22     2011.31     1539.01    138.66 o 
 -20   0  22      174.39      236.41     90.67 o 
 -18   0  22      207.15       96.57     87.79 o 
 -16   0  22      276.36      197.35     74.05 o 
 -14   0  22      893.56     1029.60     80.25 o 
 -12   0  22    13426.44    13901.06    213.98 o 
 -10   0  22     4330.61     4419.94    136.47 o 
  -8   0  22     3058.83     2999.39     97.35 o 
  -6   0  22      129.58      132.03     79.78 o 
  -4   0  22     4215.36     4029.49    184.12 o 
  -2   0  22       47.26      -93.82     93.82 o 
   0   0  22     7384.64     7723.28    242.01 o 
   2   0  22     1244.77     1312.08    175.61 o 
   4   0  22     2007.06     1920.86    222.46 o 
   6   0  22      661.97     1096.21    254.35 o 
 -29   1  22       47.04      192.17    222.29 o 
 -27   1  22      952.83     1082.84    119.40 o 
 -25   1  22       62.12      108.00    100.84 o 
 -23   1  22       65.97       63.29     94.94 o 
 -21   1  22     1210.01     1115.87     83.31 o 
 -19   1  22     1778.91     1793.87     80.60 o 
 -17   1  22     3567.38     3763.24     90.19 o 
 -15   1  22     2013.47     1808.52     62.82 o 
 -13   1  22      122.15      131.03     49.43 o 
 -11   1  22      158.91      163.34     51.85 o 
  -9   1  22      669.90      593.91     53.53 o 
  -7   1  22      478.09      488.51     56.34 o 
  -5   1  22     5541.37     5903.59    118.83 o 
  -3   1  22     3203.40     3096.72     99.69 o 
  -1   1  22     1065.87     1323.54    100.14 o 
   1   1  22       56.93      -12.14    101.48 o 
   3   1  22       27.89       21.11    152.06 o 
 -28   2  22       55.39      -49.01    180.15 o 
 -26   2  22     1682.19     1811.65    123.34 o 
 -24   2  22      211.09      208.73     83.68 o 
 -22   2  22     2578.10     2426.76    109.66 o 
 -20   2  22     3941.19     3754.29    138.57 o 
 -18   2  22      197.37      150.71     70.77 o 
 -16   2  22     1598.64     1575.35     83.59 o 
 -14   2  22     1484.29     1671.12     72.85 o 
 -12   2  22      150.77       82.35     57.49 o 
 -10   2  22       41.43       29.92     57.92 o 
  -8   2  22        2.04      -62.46     62.46 o 
  -6   2  22       70.46       79.44     69.60 o 
  -4   2  22     1882.23     1962.33     93.66 o 
  -2   2  22       34.54       36.18     76.61 o 
   0   2  22      258.63      382.59    113.45 o 
   2   2  22       13.83      173.65    113.72 o 
 -27   3  22       33.73     -127.64    127.64 o 
 -25   3  22      591.37      534.30    116.33 o 
 -23   3  22      128.01      115.67     99.70 o 
 -21   3  22      731.43      601.89     93.38 o 
 -19   3  22      177.16       87.02     68.28 o 
 -17   3  22     1115.13      986.72     70.11 o 
 -15   3  22      905.85      863.05     68.57 o 
 -13   3  22     3875.87     3833.15    120.05 o 
 -11   3  22     2842.10     2856.70    100.23 o 
  -9   3  22      222.87      101.84     64.80 o 
  -7   3  22     1159.13     1061.74     70.00 o 
  -5   3  22     2236.76     1985.45     93.98 o 
  -3   3  22      155.23      115.21     75.58 o 
  -1   3  22      153.10      271.93     95.54 o 
   1   3  22     1285.45     1473.72    140.01 o 
   3   3  22     1519.51     1689.07    263.36 o 
   5   3  22       11.83     -223.90    223.90 o 
 -26   4  22       50.28      218.86    133.64 o 
 -24   4  22      137.72      104.20    129.96 o 
 -22   4  22     1879.70     1914.16    124.02 o 
 -20   4  22      418.40      230.26     80.10 o 
 -18   4  22      558.21      343.67     78.64 o 
 -16   4  22     4355.65     4318.44    125.01 o 
 -14   4  22      161.11      145.16     73.45 o 
 -12   4  22     1046.98     1000.93     81.69 o 
 -10   4  22     1760.88     1817.68     89.54 o 
  -8   4  22     2606.01     2443.34     97.28 o 
  -6   4  22      936.89      928.83     83.28 o 
  -4   4  22      205.63      288.36    109.05 o 
  -2   4  22     4216.14     4187.31    168.48 o 
   0   4  22      658.69      732.84    179.19 o 
   2   4  22     1766.34     1950.64    279.48 o 
 -23   5  22      338.82      -89.52    266.70 o 
 -21   5  22      580.97      539.67    136.55 o 
 -19   5  22      388.98      292.41     90.48 o 
 -17   5  22      374.25      359.51     83.61 o 
 -15   5  22     4189.91     3807.20    121.76 o 
 -13   5  22       25.93      -35.61     84.76 o 
 -11   5  22      448.17      353.02     98.88 o 
  -9   5  22     1272.88      991.30    102.50 o 
  -7   5  22      142.67      122.68     92.52 o 
  -5   5  22     1454.51     1618.84    196.65 o 
  -3   5  22      792.87     1155.94    248.61 o 
  -1   5  22     1094.50     1204.24    249.64 o 
 -18   6  22     1495.96     1553.21    194.02 o 
 -16   6  22       10.66       36.36    131.92 o 
 -14   6  22     1136.72     1326.41    141.62 o 
 -12   6  22      223.29      230.67    118.87 o 
 -10   6  22        1.90      -67.22    126.39 o 
  -8   6  22      142.59      185.10    127.55 o 
  -6   6  22      672.29      656.85    206.67 o 
 -27   1  23      280.00      295.36    230.63 o 
 -25   1  23      429.51      285.59    122.67 o 
 -23   1  23     1965.46     1964.38    122.05 o 
 -21   1  23      258.98      309.70     84.48 o 
 -19   1  23     4295.36     4268.52    136.73 o 
 -17   1  23     1432.54     1444.03     93.16 o 
 -15   1  23      140.43      273.86     63.02 o 
 -13   1  23      359.19      327.33     57.10 o 
 -11   1  23     3616.24     3844.77     86.03 o 
  -9   1  23       64.96      124.89     65.25 o 
  -7   1  23      151.19      182.66     66.15 o 
  -5   1  23      229.39      235.03     76.16 o 
  -3   1  23      724.91      697.05     85.14 o 
  -1   1  23      181.34      256.84     90.76 o 
   1   1  23       95.82      -40.53    124.46 o 
 -26   2  23     1936.46     1360.62    260.86 o 
 -24   2  23      275.87      250.41    108.15 o 
 -22   2  23     1286.80     1185.28    105.60 o 
 -20   2  23     1625.67     1659.03    107.69 o 
 -18   2  23      967.86      878.25     83.30 o 
 -16   2  23     1043.03     1105.46     84.36 o 
 -14   2  23     2773.59     2964.76     95.39 o 
 -12   2  23     4813.07     5280.45    109.59 o 
 -10   2  23      394.77      438.44     70.27 o 
  -8   2  23      189.70      122.89     78.73 o 
  -6   2  23       86.05      119.91     81.10 o 
  -4   2  23      606.70      655.15     82.16 o 
  -2   2  23     1927.68     1997.00    120.02 o 
   0   2  23      508.91      714.54    129.40 o 
 -27   3  23      711.35      929.24    177.32 o 
 -25   3  23     1461.50     1452.53    150.86 o 
 -23   3  23     2059.01     2381.54    174.19 o 
 -21   3  23     3683.17     3527.23    193.04 o 
 -19   3  23       31.30      -60.93     81.77 o 
 -17   3  23      665.18      649.89     88.31 o 
 -15   3  23     1854.15     1785.07     91.94 o 
 -13   3  23       11.69      -76.97     76.97 o 
 -11   3  23      103.03       74.95     84.05 o 
  -9   3  23     4639.06     4547.52    145.86 o 
  -7   3  23       47.91       -3.34     88.03 o 
  -5   3  23     3179.94     2942.52    143.63 o 
  -3   3  23     1850.06     1940.64    133.76 o 
  -1   3  23      143.00      622.07    283.33 o 
 -24   4  23        3.94       55.27    130.24 o 
 -22   4  23      178.50      186.42    158.26 o 
 -20   4  23     1235.49     1246.60    174.48 o 
 -18   4  23      131.33      127.18     92.94 o 
 -16   4  23       21.11       53.87     82.83 o 
 -14   4  23     2570.32     2460.01    109.09 o 
 -12   4  23      401.79      262.94     90.08 o 
 -10   4  23     1936.32     2015.19    112.87 o 
  -8   4  23      431.88      506.76     95.15 o 
  -6   4  23       54.86     -139.52    145.89 o 
  -4   4  23     1099.34     1093.19    202.03 o 
  -2   4  23     3085.03     2788.93    353.41 o 
 -21   5  23      680.87      821.13    271.35 o 
 -19   5  23      338.39      495.18    236.50 o 
 -17   5  23     3739.95     3491.99    156.21 o 
 -15   5  23      318.11      284.20    147.21 o 
 -13   5  23     2383.77     2304.20    153.09 o 
 -11   5  23       25.11       70.28    117.16 o 
  -9   5  23      458.82      267.87    123.32 o 
  -7   5  23      381.03      362.76    154.02 o 
  -5   5  23       55.04       45.25    164.12 o 
 -24   0  24     1528.93     1553.44    272.35 o 
 -22   0  24     2607.31     2990.13    198.14 o 
 -20   0  24     9720.56    10316.14    354.81 o 
 -18   0  24      147.59      -39.17     86.21 o 
 -16   0  24       80.43       72.66     87.62 o 
 -14   0  24     1073.74     1133.09     98.84 o 
 -12   0  24       66.24       20.35     82.43 o 
 -10   0  24      160.37      116.40     85.89 o 
  -8   0  24      378.76      440.72     87.28 o 
  -6   0  24      438.33      797.98    146.92 o 
  -4   0  24       86.97      143.03    101.18 o 
  -2   0  24      258.08      116.29    136.09 o 
 -25   1  24     1316.64     1269.77    268.12 o 
 -23   1  24      841.21      764.38    116.97 o 
 -21   1  24      213.28      224.68     91.16 o 
 -19   1  24      242.99      262.47     92.45 o 
 -17   1  24      367.73      282.89     76.83 o 
 -15   1  24        9.10       23.93     67.82 o 
 -13   1  24      683.98      971.84     80.97 o 
 -11   1  24      464.11      512.34     69.60 o 
  -9   1  24       51.98        8.55     69.44 o 
  -7   1  24      585.74      646.65     87.92 o 
  -5   1  24      872.06      905.15     86.58 o 
  -3   1  24     1854.57     1681.72    111.48 o 
  -1   1  24       13.22      148.20    180.21 o 
 -26   2  24      997.96      753.32    255.43 o 
 -24   2  24      179.66      222.32    145.33 o 
 -22   2  24      135.76      176.32    106.09 o 
 -20   2  24       14.81      146.05    103.21 o 
 -18   2  24      937.54     1005.48     91.96 o 
 -16   2  24      123.45       65.43     74.49 o 
 -14   2  24       22.59       63.01     81.42 o 
 -12   2  24      813.66      810.63     86.90 o 
 -10   2  24      217.92       96.29     79.50 o 
  -8   2  24      649.89      464.89    162.95 o 
  -6   2  24      334.33      514.92     99.32 o 
  -4   2  24       74.44      243.90    112.78 o 
  -2   2  24     1836.73     2013.36    368.62 o 
   0   2  24     1084.35     1122.10    259.88 o 
 -23   3  24      243.34       20.97    125.76 o 
 -21   3  24     1509.34     1567.70    143.52 o 
 -19   3  24       42.47        7.22    122.18 o 
 -17   3  24     1701.11     1740.30    114.44 o 
 -15   3  24       11.31      -23.56     90.68 o 
 -13   3  24        1.84       13.35     96.70 o 
 -11   3  24      125.06       99.80     97.38 o 
  -9   3  24       85.45      170.51    103.21 o 
  -7   3  24       29.29       -7.50    122.14 o 
  -5   3  24      329.36      236.85    137.90 o 
  -3   3  24       21.01       61.54    160.69 o 
 -20   4  24      458.11       16.28    210.53 o 
 -18   4  24      392.47      225.69    126.00 o 
 -16   4  24      569.32      258.06    120.58 o 
 -14   4  24       47.26      -91.22    100.38 o 
 -12   4  24     1847.73     1925.79    144.41 o 
 -10   4  24       17.43       -2.34    141.40 o 
  -8   4  24      354.00      345.83    272.36 o 
  -6   4  24      339.62      497.81    245.45 o 
 -23   1  25      148.73      475.81    344.18 o 
 -21   1  25       28.08        5.97    129.06 o 
 -19   1  25        0.75      -87.23     87.23 o 
 -17   1  25       25.13       -2.45     84.17 o 
 -15   1  25        2.60      102.14     79.66 o 
 -13   1  25      142.81       85.14     83.72 o 
 -11   1  25        8.87      -33.98     80.09 o 
  -9   1  25     3009.85     2902.54    117.88 o 
  -7   1  25      111.36       16.23     95.02 o 
  -5   1  25      337.37      183.73    140.87 o 
  -3   1  25      883.83      930.95    191.55 o 
 -22   2  25      963.07     1191.75    167.07 o 
 -20   2  25      232.89      334.97    129.02 o 
 -18   2  25      907.97      831.51    135.38 o 
 -16   2  25     2902.27     3034.29    146.95 o 
 -14   2  25      825.37      927.51    113.40 o 
 -12   2  25       12.77      -93.51    113.68 o 
 -10   2  25       84.49       63.55    114.26 o 
  -8   2  25     1074.00      819.45    118.37 o 
  -6   2  25      159.66      -10.53    131.95 o 
 -19   3  25       98.71       86.75    324.02 o 
 -17   3  25      306.19      297.41    137.70 o 
 -15   3  25      155.83      158.50    118.25 o 
 -13   3  25      166.01       89.29    106.88 o 
 -11   3  25      768.61      671.99    205.35 o 
  -9   3  25     1610.06     1447.04    293.00 o 
  -7   3  25       18.36      323.47    240.66 o 
 -20   0  26      877.55     1119.22    186.78 o 
 -18   0  26     2059.96     1813.16    194.96 o 
 -16   0  26     2290.95     2120.47    278.16 o 
 -14   0  26     2253.52     2075.82    260.10 o 
 -12   0  26      416.53      319.60    210.24 o 
 -10   0  26      573.09      460.93    169.05 o 
 -19   1  26      203.34      450.13    212.91 o 
 -17   1  26       35.46      -37.10    104.16 o 
 -15   1  26      866.93      568.08    144.66 o 
 -13   1  26     1206.90     1064.71    155.73 o 
 -11   1  26     1076.64      964.92    135.05 o 
  -9   1  26      749.93     1096.54    151.52 o 
 -14   2  26      330.91      122.95    238.30 o 
                                                 
